# Supplementary material for: Extreme QTL mapping enables the identification of novel zinc toxicity response loci in Drosophila melanogaster
Source: Genetics. 2025 Aug 21;231(3):iyaf173. doi: 10.1093/genetics/iyaf173 (PMC12606420; doi:10.1093/genetics/iyaf173)
Supplement: iyaf173_Supplementary_Data [file iyaf173_supplementary_data.zip]

Archive with 2 entries (2 files):
- Supplementary_Material_GENETICS-2025-308275.pdf
- Supplementary_Table_8_GENETICS-2025-308275.csv
