# Supplementary material for: Extreme QTL mapping enables the identification of novel zinc toxicity response loci in Drosophila melanogaster
Source: Genetics. 2025 Aug 21;231(3):iyaf173. doi: 10.1093/genetics/iyaf173 (PMC12606420; doi:10.1093/genetics/iyaf173)
Supplement: iyaf173_Supplementary_Data [file iyaf173_supplementary_data.zip › Supplementary_Table_8_GENETICS-2025-308275.csv]

Phenotype	Control	Gene_KD_UAS_Line	QTL	UAS_Chromosome	Factor	Df	Sum_Sq	Mean_Sq	F_value	Pr(>F)
Emergence	Luciferase	RanBP3_KD_40948	F	Chr2	Genotype	1	0.001141193	0.001141193	0.135800985	0.713502856
Emergence	Luciferase	RanBP3_KD_40948	F	Chr2	Treatment	1	0.439164699	0.439164699	52.26023496	3.05E-10
Emergence	Luciferase	RanBP3_KD_40948	F	Chr2	Replicate	4	0.098570227	0.024642557	2.932443821	0.025930346
Emergence	Luciferase	RanBP3_KD_40948	F	Chr2	Genotype:Treatment	1	0.004924687	0.004924687	0.586033626	0.446297209
Emergence	Luciferase	RanBP3_KD_40948	F	Chr2	Genotype:Replicate	4	0.141266011	0.035316503	4.202634522	0.003942588
Emergence	Luciferase	RanBP3_KD_40948	F	Chr2	Treatment:Replicate	4	0.097008485	0.024252121	2.885982326	0.027786628
Emergence	Luciferase	RanBP3_KD_40948	F	Chr2	Genotype:Treatment:Replicate	4	0.038611193	0.009652798	1.148674993	0.34016587
Emergence	Luciferase	RanBP3_KD_40948	F	Chr2	Residuals	77	0.647063333	0.00840342	NA	NA
Emergence	Luciferase	dj-1B_KD_38999	G	Chr3	Genotype	1	0.124376436	0.124376436	13.04451063	0.000536069
Emergence	Luciferase	dj-1B_KD_38999	G	Chr3	Treatment	1	0.643666476	0.643666476	67.5072745	3.58E-12
Emergence	Luciferase	dj-1B_KD_38999	G	Chr3	Replicate	4	0.176261511	0.044065378	4.621544937	0.002116142
Emergence	Luciferase	dj-1B_KD_38999	G	Chr3	Genotype:Treatment	1	0.009752678	0.009752678	1.022853851	0.314970106
Emergence	Luciferase	dj-1B_KD_38999	G	Chr3	Genotype:Replicate	3	0.113178666	0.037726222	3.956698885	0.011100429
Emergence	Luciferase	dj-1B_KD_38999	G	Chr3	Treatment:Replicate	4	0.248837379	0.062209345	6.524471082	0.000139307
Emergence	Luciferase	dj-1B_KD_38999	G	Chr3	Genotype:Treatment:Replicate	3	0.023279447	0.007759816	0.813843853	0.490035724
Emergence	Luciferase	dj-1B_KD_38999	G	Chr3	Residuals	78	0.743712222	0.009534772	NA	NA
Emergence	Luciferase	pHCl-2_KD_26003	G	Chr3	Genotype	1	0.132329921	0.132329921	12.27860931	0.000766839
Emergence	Luciferase	pHCl-2_KD_26003	G	Chr3	Treatment	1	0.288133537	0.288133537	26.7352923	1.79E-06
Emergence	Luciferase	pHCl-2_KD_26003	G	Chr3	Replicate	4	0.137302227	0.034325557	3.184994726	0.017805203
Emergence	Luciferase	pHCl-2_KD_26003	G	Chr3	Genotype:Treatment	1	0.049938608	0.049938608	4.633696247	0.034481968
Emergence	Luciferase	pHCl-2_KD_26003	G	Chr3	Genotype:Replicate	4	0.063164585	0.015791146	1.465226559	0.220975403
Emergence	Luciferase	pHCl-2_KD_26003	G	Chr3	Treatment:Replicate	4	0.18360866	0.045902165	4.259163339	0.003628156
Emergence	Luciferase	pHCl-2_KD_26003	G	Chr3	Genotype:Treatment:Replicate	4	0.013891019	0.003472755	0.322229459	0.862270679
Emergence	Luciferase	pHCl-2_KD_26003	G	Chr3	Residuals	77	0.82985	0.010777273	NA	NA
Emergence	Luciferase	CG11318_KD_51792	G	Chr3	Genotype	1	0.106993323	0.106993323	12.41440058	0.000720303
Emergence	Luciferase	CG11318_KD_51792	G	Chr3	Treatment	1	0.345218076	0.345218076	40.05554131	1.50E-08
Emergence	Luciferase	CG11318_KD_51792	G	Chr3	Replicate	4	0.084251597	0.021062899	2.443921357	0.053565076
Emergence	Luciferase	CG11318_KD_51792	G	Chr3	Genotype:Treatment	1	0.025687236	0.025687236	2.980481676	0.088284541
Emergence	Luciferase	CG11318_KD_51792	G	Chr3	Genotype:Replicate	4	0.234242048	0.058560512	6.794757204	9.74E-05
Emergence	Luciferase	CG11318_KD_51792	G	Chr3	Treatment:Replicate	4	0.114063962	0.028515991	3.308701127	0.014811699
Emergence	Luciferase	CG11318_KD_51792	G	Chr3	Genotype:Treatment:Replicate	4	0.042852383	0.010713096	1.243037027	0.299827668
Emergence	Luciferase	CG11318_KD_51792	G	Chr3	Residuals	77	0.663623333	0.008618485	NA	NA
Emergence	Luciferase	Xrp1_KD_51054	E	Chr2	Genotype	1	0.001002945	0.001002945	0.104391087	0.747498256
Emergence	Luciferase	Xrp1_KD_51054	E	Chr2	Treatment	1	0.331047598	0.331047598	34.45693343	1.04E-07
Emergence	Luciferase	Xrp1_KD_51054	E	Chr2	Replicate	4	0.033072438	0.00826811	0.860582292	0.491555179
Emergence	Luciferase	Xrp1_KD_51054	E	Chr2	Genotype:Treatment	1	0.031752005	0.031752005	3.304892491	0.072963325
Emergence	Luciferase	Xrp1_KD_51054	E	Chr2	Genotype:Replicate	4	0.047753582	0.011938395	1.242602275	0.300003631
Emergence	Luciferase	Xrp1_KD_51054	E	Chr2	Treatment:Replicate	4	0.116597508	0.029149377	3.033999174	0.022292545
Emergence	Luciferase	Xrp1_KD_51054	E	Chr2	Genotype:Treatment:Replicate	4	0.023532171	0.005883043	0.612333734	0.655011683
Emergence	Luciferase	Xrp1_KD_51054	E	Chr2	Residuals	77	0.739783333	0.009607576	NA	NA
Emergence	Luciferase	Xrp1_KD_34521	E	Chr3	Genotype	1	0.084527859	0.084527859	9.323593417	0.003105386
Emergence	Luciferase	Xrp1_KD_34521	E	Chr3	Treatment	1	0.301363638	0.301363638	33.24101724	1.60E-07
Emergence	Luciferase	Xrp1_KD_34521	E	Chr3	Replicate	4	0.108461645	0.027115411	2.990884572	0.023770153
Emergence	Luciferase	Xrp1_KD_34521	E	Chr3	Genotype:Treatment	1	0.044946832	0.044946832	4.957726224	0.028897266
Emergence	Luciferase	Xrp1_KD_34521	E	Chr3	Genotype:Replicate	4	0.170783509	0.042695877	4.709441384	0.001877525
Emergence	Luciferase	Xrp1_KD_34521	E	Chr3	Treatment:Replicate	4	0.082147703	0.020536926	2.265264328	0.069731711
Emergence	Luciferase	Xrp1_KD_34521	E	Chr3	Genotype:Treatment:Replicate	4	0.031301976	0.007825494	0.863167778	0.49000351
Emergence	Luciferase	Xrp1_KD_34521	E	Chr3	Residuals	77	0.698083333	0.009066017	NA	NA
Emergence	Luciferase	Ndae1_KD_62177	B	Chr2	Genotype	1	0.063248765	0.063248765	6.175394026	0.015152598
Emergence	Luciferase	Ndae1_KD_62177	B	Chr2	Treatment	1	0.530977962	0.530977962	51.84288013	3.68E-10
Emergence	Luciferase	Ndae1_KD_62177	B	Chr2	Replicate	4	0.071455071	0.017863768	1.744157451	0.149049455
Emergence	Luciferase	Ndae1_KD_62177	B	Chr2	Genotype:Treatment	1	0.000123055	0.000123055	0.012014639	0.913006557
Emergence	Luciferase	Ndae1_KD_62177	B	Chr2	Genotype:Replicate	4	0.077072181	0.019268045	1.881266331	0.122362523
Emergence	Luciferase	Ndae1_KD_62177	B	Chr2	Treatment:Replicate	4	0.05549117	0.013872792	1.354492214	0.257728848
Emergence	Luciferase	Ndae1_KD_62177	B	Chr2	Genotype:Treatment:Replicate	4	0.10695689	0.026739222	2.610726631	0.041943462
Emergence	Luciferase	Ndae1_KD_62177	B	Chr2	Residuals	76	0.778396667	0.010242061	NA	NA
Emergence	Luciferase	Ndc1_KD_67275	F	Chr2	Genotype	1	0.000398337	0.000398337	0.044915279	0.832727227
Emergence	Luciferase	Ndc1_KD_67275	F	Chr2	Treatment	1	0.326998526	0.326998526	36.8713256	4.62E-08
Emergence	Luciferase	Ndc1_KD_67275	F	Chr2	Replicate	4	0.032388296	0.008097074	0.913000609	0.460843821
Emergence	Luciferase	Ndc1_KD_67275	F	Chr2	Genotype:Treatment	1	0.032315553	0.032315553	3.643800162	0.060053792
Emergence	Luciferase	Ndc1_KD_67275	F	Chr2	Genotype:Replicate	4	0.06268505	0.015671263	1.767042297	0.144240373
Emergence	Luciferase	Ndc1_KD_67275	F	Chr2	Treatment:Replicate	4	0.105293944	0.026323486	2.968153521	0.024674179
Emergence	Luciferase	Ndc1_KD_67275	F	Chr2	Genotype:Treatment:Replicate	4	0.019369829	0.004842457	0.546020267	0.702441711
Emergence	Luciferase	Ndc1_KD_67275	F	Chr2	Residuals	76	0.674016667	0.00886864	NA	NA
Emergence	Luciferase	Nup98-96_KD_28562	F	Chr3	Genotype	1	0.004382594	0.004382594	0.380160985	0.539312541
Emergence	Luciferase	Nup98-96_KD_28562	F	Chr3	Treatment	1	0.846695221	0.846695221	73.44519711	7.38E-13
Emergence	Luciferase	Nup98-96_KD_28562	F	Chr3	Replicate	4	0.130712522	0.032678131	2.834611177	0.029901168
Emergence	Luciferase	Nup98-96_KD_28562	F	Chr3	Genotype:Treatment	1	0.05029369	0.05029369	4.362644148	0.039997137
Emergence	Luciferase	Nup98-96_KD_28562	F	Chr3	Genotype:Replicate	4	0.062933852	0.015733463	1.364773618	0.253844581
Emergence	Luciferase	Nup98-96_KD_28562	F	Chr3	Treatment:Replicate	4	0.080256427	0.020064107	1.740428231	0.149547892
Emergence	Luciferase	Nup98-96_KD_28562	F	Chr3	Genotype:Treatment:Replicate	4	0.077363732	0.019340933	1.67769772	0.163590316
Emergence	Luciferase	Nup98-96_KD_28562	F	Chr3	Residuals	78	0.899204167	0.011528259	NA	NA
Emergence	Luciferase	ben_KD_28721	A	Chr3	Genotype	1	0.675052705	0.675052705	80.92434925	1.22E-13
Emergence	Luciferase	ben_KD_28721	A	Chr3	Treatment	1	1.044811226	1.044811226	125.25047	8.15E-18
Emergence	Luciferase	ben_KD_28721	A	Chr3	Replicate	4	0.088733586	0.022183396	2.659313726	0.038921804
Emergence	Luciferase	ben_KD_28721	A	Chr3	Genotype:Treatment	1	0.126564171	0.126564171	15.1723311	0.000207655
Emergence	Luciferase	ben_KD_28721	A	Chr3	Genotype:Replicate	4	0.148176641	0.03704416	4.440800759	0.002779482
Emergence	Luciferase	ben_KD_28721	A	Chr3	Treatment:Replicate	4	0.262039778	0.065509945	7.853238125	2.31E-05
Emergence	Luciferase	ben_KD_28721	A	Chr3	Genotype:Treatment:Replicate	4	0.032016567	0.008004142	0.959525019	0.43465301
Emergence	Luciferase	ben_KD_28721	A	Chr3	Residuals	77	0.642316667	0.008341775	NA	NA
Emergence	Luciferase	Mnn1_KD_51862	B	Chr2	Genotype	1	0.309332112	0.309332112	35.05282907	8.42E-08
Emergence	Luciferase	Mnn1_KD_51862	B	Chr2	Treatment	1	0.567112932	0.567112932	64.26398009	9.45E-12
Emergence	Luciferase	Mnn1_KD_51862	B	Chr2	Replicate	4	0.046034465	0.011508616	1.304130888	0.275978584
Emergence	Luciferase	Mnn1_KD_51862	B	Chr2	Genotype:Treatment	1	0.001064792	0.001064792	0.120659911	0.729267532
Emergence	Luciferase	Mnn1_KD_51862	B	Chr2	Genotype:Replicate	4	0.064203564	0.016050891	1.818851375	0.133740233
Emergence	Luciferase	Mnn1_KD_51862	B	Chr2	Treatment:Replicate	4	0.16707869	0.041769672	4.733246662	0.001813572
Emergence	Luciferase	Mnn1_KD_51862	B	Chr2	Genotype:Treatment:Replicate	4	0.054076692	0.013519173	1.531962709	0.201262559
Emergence	Luciferase	Mnn1_KD_51862	B	Chr2	Residuals	77	0.679505	0.00882474	NA	NA
Emergence	Luciferase	CG4496_KD_51428	B	Chr3	Genotype	1	0.043466529	0.043466529	4.322659159	0.040937809
Emergence	Luciferase	CG4496_KD_51428	B	Chr3	Treatment	1	0.68066364	0.68066364	67.69063367	3.71E-12
Emergence	Luciferase	CG4496_KD_51428	B	Chr3	Replicate	4	0.065288614	0.016322153	1.623205418	0.17693107
Emergence	Luciferase	CG4496_KD_51428	B	Chr3	Genotype:Treatment	1	0.015174604	0.015174604	1.509083943	0.22302044
Emergence	Luciferase	CG4496_KD_51428	B	Chr3	Genotype:Replicate	4	0.036954971	0.009238743	0.918774441	0.45746825
Emergence	Luciferase	CG4496_KD_51428	B	Chr3	Treatment:Replicate	4	0.102793199	0.0256983	2.555644357	0.045394977
Emergence	Luciferase	CG4496_KD_51428	B	Chr3	Genotype:Treatment:Replicate	4	0.050103793	0.012525948	1.245680434	0.298759695
Emergence	Luciferase	CG4496_KD_51428	B	Chr3	Residuals	77	0.774274038	0.010055507	NA	NA
Emergence	Luciferase	Trpm_KD_57871	C	Chr2	Genotype	1	0.294679337	0.294679337	29.16229767	7.15E-07
Emergence	Luciferase	Trpm_KD_57871	C	Chr2	Treatment	1	0.367030594	0.367030594	36.32238197	5.40E-08
Emergence	Luciferase	Trpm_KD_57871	C	Chr2	Replicate	4	0.077435773	0.019358943	1.915815585	0.116246463
Emergence	Luciferase	Trpm_KD_57871	C	Chr2	Genotype:Treatment	1	0.020216937	0.020216937	2.000725082	0.161255018
Emergence	Luciferase	Trpm_KD_57871	C	Chr2	Genotype:Replicate	4	0.04925201	0.012313003	1.218529438	0.309887625
Emergence	Luciferase	Trpm_KD_57871	C	Chr2	Treatment:Replicate	4	0.156954034	0.039238509	3.883153396	0.006315895
Emergence	Luciferase	Trpm_KD_57871	C	Chr2	Genotype:Treatment:Replicate	4	0.036449286	0.009112322	0.901781025	0.467240297
Emergence	Luciferase	Trpm_KD_57871	C	Chr2	Residuals	77	0.77807	0.010104805	NA	NA
Emergence	Luciferase	Trpm_KD_51713	C	Chr2	Genotype	1	0.001162361	0.001162361	0.123895649	0.725808662
Emergence	Luciferase	Trpm_KD_51713	C	Chr2	Treatment	1	0.328714723	0.328714723	35.03758373	8.47E-08
Emergence	Luciferase	Trpm_KD_51713	C	Chr2	Replicate	4	0.110535482	0.027633871	2.945484297	0.025431937
Emergence	Luciferase	Trpm_KD_51713	C	Chr2	Genotype:Treatment	1	0.032893289	0.032893289	3.506083773	0.064940187
Emergence	Luciferase	Trpm_KD_51713	C	Chr2	Genotype:Replicate	4	0.05002575	0.012506437	1.333056658	0.265281494
Emergence	Luciferase	Trpm_KD_51713	C	Chr2	Treatment:Replicate	4	0.07378245	0.018445613	1.966111182	0.108058683
Emergence	Luciferase	Trpm_KD_51713	C	Chr2	Genotype:Treatment:Replicate	4	0.039700274	0.009925069	1.057909478	0.383180418
Emergence	Luciferase	Trpm_KD_51713	C	Chr2	Residuals	77	0.722396667	0.009381775	NA	NA
Emergence	Luciferase	MTF-1_KD_33381	D	Chr3	Genotype	1	0.039574182	0.039574182	4.366905418	0.03994541
Emergence	Luciferase	MTF-1_KD_33381	D	Chr3	Treatment	1	0.270955341	0.270955341	29.89919877	5.43E-07
Emergence	Luciferase	MTF-1_KD_33381	D	Chr3	Replicate	4	0.183432968	0.045858242	5.060334618	0.001128624
Emergence	Luciferase	MTF-1_KD_33381	D	Chr3	Genotype:Treatment	1	0.057035636	0.057035636	6.293730225	0.014218366
Emergence	Luciferase	MTF-1_KD_33381	D	Chr3	Genotype:Replicate	4	0.207901679	0.05197542	5.735348868	0.000429126
Emergence	Luciferase	MTF-1_KD_33381	D	Chr3	Treatment:Replicate	4	0.103872711	0.025968178	2.865519128	0.028645666
Emergence	Luciferase	MTF-1_KD_33381	D	Chr3	Genotype:Treatment:Replicate	4	0.040013634	0.010003408	1.103849427	0.360880736
Emergence	Luciferase	MTF-1_KD_33381	D	Chr3	Residuals	77	0.697796667	0.009062294	NA	NA
Emergence	Luciferase	MTF-1_KD_34094	D	Chr3	Genotype	1	0.097689818	0.097689818	10.54477605	0.001726914
Emergence	Luciferase	MTF-1_KD_34094	D	Chr3	Treatment	1	0.463724106	0.463724106	50.0550307	5.99E-10
Emergence	Luciferase	MTF-1_KD_34094	D	Chr3	Replicate	4	0.088743413	0.022185853	2.394772137	0.057603288
Emergence	Luciferase	MTF-1_KD_34094	D	Chr3	Genotype:Treatment	1	0.002570493	0.002570493	0.277462654	0.599883333
Emergence	Luciferase	MTF-1_KD_34094	D	Chr3	Genotype:Replicate	4	0.023330945	0.005832736	0.629593724	0.642853499
Emergence	Luciferase	MTF-1_KD_34094	D	Chr3	Treatment:Replicate	4	0.150712914	0.037678228	4.067040848	0.004814035
Emergence	Luciferase	MTF-1_KD_34094	D	Chr3	Genotype:Treatment:Replicate	4	0.024826765	0.006206691	0.66995896	0.6147991
Emergence	Luciferase	MTF-1_KD_34094	D	Chr3	Residuals	77	0.71335	0.009264286	NA	NA
Emergence	Luciferase	Mekk1_KD_28587	E	Chr3	Genotype	1	0.083237547	0.083237547	9.355068979	0.003070182
Emergence	Luciferase	Mekk1_KD_28587	E	Chr3	Treatment	1	0.945823752	0.945823752	106.3011438	4.31E-16
Emergence	Luciferase	Mekk1_KD_28587	E	Chr3	Replicate	4	0.164355445	0.041088861	4.61797766	0.002163939
Emergence	Luciferase	Mekk1_KD_28587	E	Chr3	Genotype:Treatment	1	0.089185152	0.089185152	10.02352039	0.002224576
Emergence	Luciferase	Mekk1_KD_28587	E	Chr3	Genotype:Replicate	4	0.146756704	0.036689176	4.123496984	0.004460454
Emergence	Luciferase	Mekk1_KD_28587	E	Chr3	Treatment:Replicate	4	0.133255352	0.033313838	3.744142694	0.007803048
Emergence	Luciferase	Mekk1_KD_28587	E	Chr3	Genotype:Treatment:Replicate	4	0.104695307	0.026173827	2.941676724	0.025664218
Emergence	Luciferase	Mekk1_KD_28587	E	Chr3	Residuals	76	0.676216667	0.008897588	NA	NA
Emergence	Luciferase	Octa2R_KD_50678	E	Chr3	Genotype	1	0.021819578	0.021819578	2.47670738	0.119644084
Emergence	Luciferase	Octa2R_KD_50678	E	Chr3	Treatment	1	0.509035056	0.509035056	57.77980235	5.94E-11
Emergence	Luciferase	Octa2R_KD_50678	E	Chr3	Replicate	4	0.073534643	0.018383661	2.086701635	0.090629271
Emergence	Luciferase	Octa2R_KD_50678	E	Chr3	Genotype:Treatment	1	0.000142558	0.000142558	0.016181593	0.899108265
Emergence	Luciferase	Octa2R_KD_50678	E	Chr3	Genotype:Replicate	4	0.030303366	0.007575842	0.859922356	0.491951784
Emergence	Luciferase	Octa2R_KD_50678	E	Chr3	Treatment:Replicate	4	0.099703066	0.024925767	2.829286211	0.03023211
Emergence	Luciferase	Octa2R_KD_50678	E	Chr3	Genotype:Treatment:Replicate	4	0.025616612	0.006404153	0.726925769	0.576252508
Emergence	Luciferase	Octa2R_KD_50678	E	Chr3	Residuals	77	0.678363333	0.008809913	NA	NA
Emergence	Luciferase	ATPsynD_KD_33740	E	Chr3	Genotype	1	0.061795494	0.061795494	6.872337353	0.010544797
Emergence	Luciferase	ATPsynD_KD_33740	E	Chr3	Treatment	1	0.662959492	0.662959492	73.72837326	7.52E-13
Emergence	Luciferase	ATPsynD_KD_33740	E	Chr3	Replicate	4	0.141875183	0.035468796	3.944519454	0.005768249
Emergence	Luciferase	ATPsynD_KD_33740	E	Chr3	Genotype:Treatment	1	0.012009453	0.012009453	1.335583021	0.251387855
Emergence	Luciferase	ATPsynD_KD_33740	E	Chr3	Genotype:Replicate	4	0.027230373	0.006807593	0.75707909	0.556406146
Emergence	Luciferase	ATPsynD_KD_33740	E	Chr3	Treatment:Replicate	4	0.282519771	0.070629943	7.85482499	2.31E-05
Emergence	Luciferase	ATPsynD_KD_33740	E	Chr3	Genotype:Treatment:Replicate	4	0.056266944	0.014066736	1.564375453	0.192284456
Emergence	Luciferase	ATPsynD_KD_33740	E	Chr3	Residuals	77	0.692377691	0.008991918	NA	NA
Emergence	Luciferase	Hsp22_KD_41709	D	Chr2	Genotype	1	0.021236012	0.021236012	2.179642231	0.144033477
Emergence	Luciferase	Hsp22_KD_41709	D	Chr2	Treatment	1	0.444812262	0.444812262	45.65506878	2.64E-09
Emergence	Luciferase	Hsp22_KD_41709	D	Chr2	Replicate	4	0.147533973	0.036883493	3.78568346	0.007382224
Emergence	Luciferase	Hsp22_KD_41709	D	Chr2	Genotype:Treatment	1	0.002848846	0.002848846	0.292402569	0.590287408
Emergence	Luciferase	Hsp22_KD_41709	D	Chr2	Genotype:Replicate	3	0.028793564	0.009597855	0.985113854	0.404480252
Emergence	Luciferase	Hsp22_KD_41709	D	Chr2	Treatment:Replicate	4	0.080024758	0.020006189	2.053414507	0.095440405
Emergence	Luciferase	Hsp22_KD_41709	D	Chr2	Genotype:Treatment:Replicate	3	0.027957454	0.009319151	0.956508031	0.417835479
Emergence	Luciferase	Hsp22_KD_41709	D	Chr2	Residuals	75	0.730716667	0.009742889	NA	NA
Emergence	Luciferase	GluRIB_KD_67843	D	Chr2	Genotype	1	0.055216691	0.055216691	6.435813327	0.013103706
Emergence	Luciferase	GluRIB_KD_67843	D	Chr2	Treatment	1	0.687652774	0.687652774	80.1497665	9.86E-14
Emergence	Luciferase	GluRIB_KD_67843	D	Chr2	Replicate	4	0.048047359	0.01201184	1.400046918	0.241391221
Emergence	Luciferase	GluRIB_KD_67843	D	Chr2	Genotype:Treatment	1	0.017134606	0.017134606	1.997133846	0.161428359
Emergence	Luciferase	GluRIB_KD_67843	D	Chr2	Genotype:Replicate	2	0.002059844	0.001029922	0.120043152	0.887039649
Emergence	Luciferase	GluRIB_KD_67843	D	Chr2	Treatment:Replicate	4	0.12324838	0.030812095	3.591321527	0.009541926
Emergence	Luciferase	GluRIB_KD_67843	D	Chr2	Genotype:Treatment:Replicate	2	0.008248237	0.004124119	0.480689039	0.620109754
Emergence	Luciferase	GluRIB_KD_67843	D	Chr2	Residuals	81	0.694947436	0.008579598	NA	NA
Emergence	GFP	RanBP3_KD_40948	F	Chr2	Genotype	1	4.90E-05	4.90E-05	0.00687899	0.934106683
Emergence	GFP	RanBP3_KD_40948	F	Chr2	Treatment	1	1.411097874	1.411097874	198.1882569	2.35E-23
Emergence	GFP	RanBP3_KD_40948	F	Chr2	Replicate	4	0.072797085	0.018199271	2.556081967	0.045040371
Emergence	GFP	RanBP3_KD_40948	F	Chr2	Genotype:Treatment	1	0.255591835	0.255591835	35.89779369	5.66E-08
Emergence	GFP	RanBP3_KD_40948	F	Chr2	Genotype:Replicate	3	0.165089854	0.055029951	7.728939529	0.000134652
Emergence	GFP	RanBP3_KD_40948	F	Chr2	Treatment:Replicate	4	0.093258897	0.023314724	3.274545747	0.015392643
Emergence	GFP	RanBP3_KD_40948	F	Chr2	Genotype:Treatment:Replicate	3	0.006931261	0.00231042	0.324497809	0.807632786
Emergence	GFP	RanBP3_KD_40948	F	Chr2	Residuals	80	0.569598985	0.007119987	NA	NA
Emergence	GFP	dj-1B_KD_38999	G	Chr3	Genotype	1	0.098168288	0.098168288	11.93494445	0.00087936
Emergence	GFP	dj-1B_KD_38999	G	Chr3	Treatment	1	1.76758896	1.76758896	214.8970548	1.68E-24
Emergence	GFP	dj-1B_KD_38999	G	Chr3	Replicate	4	0.110104638	0.02752616	3.346530649	0.013764805
Emergence	GFP	dj-1B_KD_38999	G	Chr3	Genotype:Treatment	1	0.10685866	0.10685866	12.99148831	0.00053892
Emergence	GFP	dj-1B_KD_38999	G	Chr3	Genotype:Replicate	2	0.178958097	0.089479049	10.8785382	6.54E-05
Emergence	GFP	dj-1B_KD_38999	G	Chr3	Treatment:Replicate	4	0.207402875	0.051850719	6.303822337	0.00018154
Emergence	GFP	dj-1B_KD_38999	G	Chr3	Genotype:Treatment:Replicate	2	0.029284429	0.014642215	1.780147346	0.175146115
Emergence	GFP	dj-1B_KD_38999	G	Chr3	Residuals	81	0.666247874	0.008225282	NA	NA
Emergence	GFP	pHCl-2_KD_26003	G	Chr3	Genotype	1	0.164813789	0.164813789	17.52439475	7.23E-05
Emergence	GFP	pHCl-2_KD_26003	G	Chr3	Treatment	1	1.129198439	1.129198439	120.0659196	1.36E-17
Emergence	GFP	pHCl-2_KD_26003	G	Chr3	Replicate	4	0.091502933	0.022875733	2.432341247	0.054141408
Emergence	GFP	pHCl-2_KD_26003	G	Chr3	Genotype:Treatment	1	0.430851271	0.430851271	45.81174776	1.97E-09
Emergence	GFP	pHCl-2_KD_26003	G	Chr3	Genotype:Replicate	3	0.107637339	0.035879113	3.814970481	0.013081523
Emergence	GFP	pHCl-2_KD_26003	G	Chr3	Treatment:Replicate	4	0.138656738	0.034664185	3.685789015	0.008327061
Emergence	GFP	pHCl-2_KD_26003	G	Chr3	Genotype:Treatment:Replicate	3	0.023413419	0.007804473	0.829837518	0.48132712
Emergence	GFP	pHCl-2_KD_26003	G	Chr3	Residuals	80	0.752385651	0.009404821	NA	NA
Emergence	GFP	CG11318_KD_51792	G	Chr3	Genotype	1	0.082579595	0.082579595	11.27060706	0.001207258
Emergence	GFP	CG11318_KD_51792	G	Chr3	Treatment	1	1.239092056	1.239092056	169.1134437	1.99E-21
Emergence	GFP	CG11318_KD_51792	G	Chr3	Replicate	4	0.08596879	0.021492197	2.933292562	0.025646391
Emergence	GFP	CG11318_KD_51792	G	Chr3	Genotype:Treatment	1	0.354707654	0.354707654	48.41111893	8.55E-10
Emergence	GFP	CG11318_KD_51792	G	Chr3	Genotype:Replicate	3	0.230281483	0.076760494	10.47640605	6.91E-06
Emergence	GFP	CG11318_KD_51792	G	Chr3	Treatment:Replicate	4	0.106300726	0.026575182	3.627027097	0.009089993
Emergence	GFP	CG11318_KD_51792	G	Chr3	Genotype:Treatment:Replicate	3	0.015186098	0.005062033	0.690875049	0.560266706
Emergence	GFP	CG11318_KD_51792	G	Chr3	Residuals	80	0.586158985	0.007326987	NA	NA
Emergence	GFP	Xrp1_KD_51054	E	Chr2	Genotype	1	0.005282852	0.005282852	0.638103591	0.426763545
Emergence	GFP	Xrp1_KD_51054	E	Chr2	Treatment	1	1.212252281	1.212252281	146.425189	9.28E-20
Emergence	GFP	Xrp1_KD_51054	E	Chr2	Replicate	4	0.059534007	0.014883502	1.797744233	0.137436027
Emergence	GFP	Xrp1_KD_51054	E	Chr2	Genotype:Treatment	1	0.372307428	0.372307428	44.97016535	2.59E-09
Emergence	GFP	Xrp1_KD_51054	E	Chr2	Genotype:Replicate	3	0.020182932	0.006727644	0.812616778	0.49060066
Emergence	GFP	Xrp1_KD_51054	E	Chr2	Treatment:Replicate	4	0.086034749	0.021508687	2.59798528	0.042314722
Emergence	GFP	Xrp1_KD_51054	E	Chr2	Genotype:Treatment:Replicate	3	0.018665409	0.006221803	0.751517392	0.524666171
Emergence	GFP	Xrp1_KD_51054	E	Chr2	Residuals	80	0.662318985	0.008278987	NA	NA
Emergence	GFP	Xrp1_KD_34521	E	Chr3	Genotype	1	0.062938323	0.062938323	8.112974202	0.005584557
Emergence	GFP	Xrp1_KD_34521	E	Chr3	Treatment	1	1.155107601	1.155107601	148.8974884	5.99E-20
Emergence	GFP	Xrp1_KD_34521	E	Chr3	Replicate	4	0.169239956	0.042309989	5.453908428	0.000619387
Emergence	GFP	Xrp1_KD_34521	E	Chr3	Genotype:Treatment	1	0.411902109	0.411902109	53.09565053	1.99E-10
Emergence	GFP	Xrp1_KD_34521	E	Chr3	Genotype:Replicate	3	0.109956983	0.036652328	4.724615731	0.004365173
Emergence	GFP	Xrp1_KD_34521	E	Chr3	Treatment:Replicate	4	0.033213034	0.008303259	1.070319642	0.376764314
Emergence	GFP	Xrp1_KD_34521	E	Chr3	Genotype:Treatment:Replicate	3	0.044807123	0.014935708	1.925265973	0.132131552
Emergence	GFP	Xrp1_KD_34521	E	Chr3	Residuals	80	0.620618985	0.007757737	NA	NA
Emergence	GFP	Ndae1_KD_62177	B	Chr2	Genotype	1	0.044852723	0.044852723	5.055217236	0.02733849
Emergence	GFP	Ndae1_KD_62177	B	Chr2	Treatment	1	1.578260284	1.578260284	177.8810296	6.32E-22
Emergence	GFP	Ndae1_KD_62177	B	Chr2	Replicate	4	0.121423463	0.030355866	3.421319479	0.012414014
Emergence	GFP	Ndae1_KD_62177	B	Chr2	Genotype:Treatment	1	0.170303138	0.170303138	19.19436088	3.59E-05
Emergence	GFP	Ndae1_KD_62177	B	Chr2	Genotype:Replicate	3	0.030292408	0.010097469	1.1380558	0.338912835
Emergence	GFP	Ndae1_KD_62177	B	Chr2	Treatment:Replicate	4	0.113216383	0.028304096	3.190070584	0.017532641
Emergence	GFP	Ndae1_KD_62177	B	Chr2	Genotype:Treatment:Replicate	3	0.013802155	0.004600718	0.518533308	0.670741541
Emergence	GFP	Ndae1_KD_62177	B	Chr2	Residuals	79	0.700932318	0.008872561	NA	NA
Emergence	GFP	Ndc1_KD_67275	F	Chr2	Genotype	1	0.003675092	0.003675092	0.486683672	0.487458551
Emergence	GFP	Ndc1_KD_67275	F	Chr2	Treatment	1	1.210591538	1.210591538	160.3157486	1.05E-20
Emergence	GFP	Ndc1_KD_67275	F	Chr2	Replicate	4	0.034947769	0.008736942	1.157012407	0.336208207
Emergence	GFP	Ndc1_KD_67275	F	Chr2	Genotype:Treatment	1	0.368205967	0.368205967	48.76063762	8.06E-10
Emergence	GFP	Ndc1_KD_67275	F	Chr2	Genotype:Replicate	3	0.061293177	0.020431059	2.705636396	0.050904955
Emergence	GFP	Ndc1_KD_67275	F	Chr2	Treatment:Replicate	4	0.071979066	0.017994766	2.383003986	0.058371695
Emergence	GFP	Ndc1_KD_67275	F	Chr2	Genotype:Treatment:Replicate	3	0.017255187	0.005751729	0.761687739	0.51891328
Emergence	GFP	Ndc1_KD_67275	F	Chr2	Residuals	79	0.596552318	0.007551295	NA	NA
Emergence	GFP	Nup98-96_KD_28562	F	Chr3	Genotype	1	0.011586454	0.011586454	1.142092378	0.288385185
Emergence	GFP	Nup98-96_KD_28562	F	Chr3	Treatment	1	2.077798531	2.077798531	204.8113981	6.90E-24
Emergence	GFP	Nup98-96_KD_28562	F	Chr3	Replicate	4	0.092162374	0.023040594	2.271142318	0.068631897
Emergence	GFP	Nup98-96_KD_28562	F	Chr3	Genotype:Treatment	1	0.042032526	0.042032526	4.143202674	0.045071622
Emergence	GFP	Nup98-96_KD_28562	F	Chr3	Genotype:Replicate	3	0.09929288	0.033097627	3.262477597	0.02560347
Emergence	GFP	Nup98-96_KD_28562	F	Chr3	Treatment:Replicate	4	0.109178262	0.027294565	2.690462054	0.036769056
Emergence	GFP	Nup98-96_KD_28562	F	Chr3	Genotype:Treatment:Replicate	3	0.013012376	0.004337459	0.427549142	0.733791751
Emergence	GFP	Nup98-96_KD_28562	F	Chr3	Residuals	81	0.821739818	0.010144936	NA	NA
Emergence	GFP	ben_KD_28721	A	Chr3	Genotype	1	0.614109877	0.614109877	86.97634515	2.01E-14
Emergence	GFP	ben_KD_28721	A	Chr3	Treatment	1	2.388540601	2.388540601	338.2888624	1.81E-30
Emergence	GFP	ben_KD_28721	A	Chr3	Replicate	4	0.204975624	0.051243906	7.257671351	4.88E-05
Emergence	GFP	ben_KD_28721	A	Chr3	Genotype:Treatment	1	0.005619109	0.005619109	0.795834013	0.375017335
Emergence	GFP	ben_KD_28721	A	Chr3	Genotype:Replicate	3	0.029801314	0.009933771	1.40691946	0.246876654
Emergence	GFP	ben_KD_28721	A	Chr3	Treatment:Replicate	4	0.200762568	0.050190642	7.108497635	5.99E-05
Emergence	GFP	ben_KD_28721	A	Chr3	Genotype:Treatment:Replicate	3	0.057864256	0.019288085	2.731770363	0.049209282
Emergence	GFP	ben_KD_28721	A	Chr3	Residuals	80	0.564852318	0.007060654	NA	NA
Emergence	GFP	Mnn1_KD_51862	B	Chr2	Genotype	1	0.267561396	0.267561396	35.55393081	6.40E-08
Emergence	GFP	Mnn1_KD_51862	B	Chr2	Treatment	1	1.632772798	1.632772798	216.9651228	1.70E-24
Emergence	GFP	Mnn1_KD_51862	B	Chr2	Replicate	4	0.099179415	0.024794854	3.294774705	0.01493388
Emergence	GFP	Mnn1_KD_51862	B	Chr2	Genotype:Treatment	1	0.15801439	0.15801439	20.99717217	1.67E-05
Emergence	GFP	Mnn1_KD_51862	B	Chr2	Genotype:Replicate	3	0.009100175	0.003033392	0.403081311	0.751170398
Emergence	GFP	Mnn1_KD_51862	B	Chr2	Treatment:Replicate	4	0.146928664	0.036732166	4.881021364	0.001423202
Emergence	GFP	Mnn1_KD_51862	B	Chr2	Genotype:Treatment:Replicate	3	0.038797196	0.012932399	1.718475155	0.169829222
Emergence	GFP	Mnn1_KD_51862	B	Chr2	Residuals	80	0.602040651	0.007525508	NA	NA
Emergence	GFP	CG4496_KD_51428	B	Chr3	Genotype	1	0.028335218	0.028335218	3.253137039	0.075051448
Emergence	GFP	CG4496_KD_51428	B	Chr3	Treatment	1	1.820826014	1.820826014	209.0471521	5.04E-24
Emergence	GFP	CG4496_KD_51428	B	Chr3	Replicate	4	0.027423485	0.006855871	0.787115475	0.536912313
Emergence	GFP	CG4496_KD_51428	B	Chr3	Genotype:Treatment	1	0.094421644	0.094421644	10.84045127	0.001479818
Emergence	GFP	CG4496_KD_51428	B	Chr3	Genotype:Replicate	3	0.076061712	0.025353904	2.910855498	0.039499305
Emergence	GFP	CG4496_KD_51428	B	Chr3	Treatment:Replicate	4	0.077716151	0.019429038	2.230627741	0.072993044
Emergence	GFP	CG4496_KD_51428	B	Chr3	Genotype:Treatment:Replicate	3	0.03975132	0.01325044	1.521269307	0.215356953
Emergence	GFP	CG4496_KD_51428	B	Chr3	Residuals	80	0.69680969	0.008710121	NA	NA
Emergence	GFP	Trpm_KD_57871	C	Chr2	Genotype	1	0.253898218	0.253898218	28.99185503	7.09E-07
Emergence	GFP	Trpm_KD_57871	C	Chr2	Treatment	1	1.279902737	1.279902737	146.1481488	9.75E-20
Emergence	GFP	Trpm_KD_57871	C	Chr2	Replicate	4	0.084264572	0.021066143	2.405477953	0.056344542
Emergence	GFP	Trpm_KD_57871	C	Chr2	Genotype:Treatment	1	0.327830951	0.327830951	37.43400589	3.30E-08
Emergence	GFP	Trpm_KD_57871	C	Chr2	Genotype:Replicate	3	0.042588079	0.014196026	1.621000485	0.191034926
Emergence	GFP	Trpm_KD_57871	C	Chr2	Treatment:Replicate	4	0.121787957	0.030446989	3.47664786	0.011378563
Emergence	GFP	Trpm_KD_57871	C	Chr2	Genotype:Treatment:Replicate	3	0.036185843	0.012061948	1.377316618	0.255720939
Emergence	GFP	Trpm_KD_57871	C	Chr2	Residuals	80	0.700605651	0.008757571	NA	NA
Emergence	GFP	Trpm_KD_51713	C	Chr2	Genotype	1	0.005642413	0.005642413	0.699907611	0.40530682
Emergence	GFP	Trpm_KD_51713	C	Chr2	Treatment	1	1.207807557	1.207807557	149.8213097	5.10E-20
Emergence	GFP	Trpm_KD_51713	C	Chr2	Replicate	4	0.071351919	0.01783798	2.21269479	0.074950855
Emergence	GFP	Trpm_KD_51713	C	Chr2	Genotype:Treatment	1	0.375205734	0.375205734	46.54202916	1.56E-09
Emergence	GFP	Trpm_KD_51713	C	Chr2	Genotype:Replicate	3	0.088455059	0.02948502	3.657440477	0.015846166
Emergence	GFP	Trpm_KD_51713	C	Chr2	Treatment:Replicate	4	0.049540958	0.012385239	1.536314946	0.19961481
Emergence	GFP	Trpm_KD_51713	C	Chr2	Genotype:Treatment:Replicate	3	0.028512245	0.009504082	1.178924549	0.323069653
Emergence	GFP	Trpm_KD_51713	C	Chr2	Residuals	80	0.644932318	0.008061654	NA	NA
Emergence	GFP	MTF-1_KD_33381	D	Chr3	Genotype	1	0.057861571	0.057861571	7.462009495	0.007751034
Emergence	GFP	MTF-1_KD_33381	D	Chr3	Treatment	1	1.095110032	1.095110032	141.2288221	2.36E-19
Emergence	GFP	MTF-1_KD_33381	D	Chr3	Replicate	4	0.092706711	0.023176678	2.988937012	0.02359835
Emergence	GFP	MTF-1_KD_33381	D	Chr3	Genotype:Treatment	1	0.456779677	0.456779677	58.90773885	3.49E-11
Emergence	GFP	MTF-1_KD_33381	D	Chr3	Genotype:Replicate	3	0.295380227	0.098460076	12.69771998	7.20E-07
Emergence	GFP	MTF-1_KD_33381	D	Chr3	Treatment:Replicate	4	0.091301953	0.022825488	2.94364652	0.025252325
Emergence	GFP	MTF-1_KD_33381	D	Chr3	Genotype:Treatment:Replicate	3	0.017154871	0.00571829	0.737448632	0.532767086
Emergence	GFP	MTF-1_KD_33381	D	Chr3	Residuals	80	0.620332318	0.007754154	NA	NA
Emergence	GFP	MTF-1_KD_34094	D	Chr3	Genotype	1	0.074403494	0.074403494	9.360613061	0.003016225
Emergence	GFP	MTF-1_KD_34094	D	Chr3	Treatment	1	1.454626923	1.454626923	183.0048431	2.24E-22
Emergence	GFP	MTF-1_KD_34094	D	Chr3	Replicate	4	0.022775195	0.005693799	0.716329907	0.583221098
Emergence	GFP	MTF-1_KD_34094	D	Chr3	Genotype:Treatment	1	0.233932786	0.233932786	29.43079919	6.01E-07
Emergence	GFP	MTF-1_KD_34094	D	Chr3	Genotype:Replicate	3	0.087685077	0.029228359	3.677184262	0.015469568
Emergence	GFP	MTF-1_KD_34094	D	Chr3	Treatment:Replicate	4	0.120466589	0.030116647	3.788938734	0.007140344
Emergence	GFP	MTF-1_KD_34094	D	Chr3	Genotype:Treatment:Replicate	3	0.019643569	0.006547856	0.823777827	0.48457392
Emergence	GFP	MTF-1_KD_34094	D	Chr3	Residuals	80	0.635885651	0.007948571	NA	NA
Emergence	GFP	Mekk1_KD_28587	E	Chr3	Genotype	1	0.061966665	0.061966665	8.175945889	0.005427205
Emergence	GFP	Mekk1_KD_28587	E	Chr3	Treatment	1	2.246575064	2.246575064	296.4154372	1.84E-28
Emergence	GFP	Mekk1_KD_28587	E	Chr3	Replicate	4	0.094857869	0.023714467	3.128911333	0.019209672
Emergence	GFP	Mekk1_KD_28587	E	Chr3	Genotype:Treatment	1	0.016092184	0.016092184	2.123219438	0.149044838
Emergence	GFP	Mekk1_KD_28587	E	Chr3	Genotype:Replicate	3	0.20924696	0.069748987	9.202753445	2.72E-05
Emergence	GFP	Mekk1_KD_28587	E	Chr3	Treatment:Replicate	4	0.119809213	0.029952303	3.951937868	0.005635759
Emergence	GFP	Mekk1_KD_28587	E	Chr3	Genotype:Treatment:Replicate	3	0.082711925	0.027570642	3.637698961	0.016285669
Emergence	GFP	Mekk1_KD_28587	E	Chr3	Residuals	79	0.598752318	0.007579143	NA	NA
Emergence	GFP	Octa2R_KD_50678	E	Chr3	Genotype	1	0.011522244	0.011522244	1.534000745	0.219134967
Emergence	GFP	Octa2R_KD_50678	E	Chr3	Treatment	1	1.533644552	1.533644552	204.1800158	9.97E-24
Emergence	GFP	Octa2R_KD_50678	E	Chr3	Replicate	4	0.032600334	0.008150083	1.085052047	0.369582271
Emergence	GFP	Octa2R_KD_50678	E	Chr3	Genotype:Treatment	1	0.197795157	0.197795157	26.33323234	1.97E-06
Emergence	GFP	Octa2R_KD_50678	E	Chr3	Genotype:Replicate	3	0.069626605	0.023208868	3.08988618	0.031712774
Emergence	GFP	Octa2R_KD_50678	E	Chr3	Treatment:Replicate	4	0.067377716	0.016844429	2.242563817	0.071717695
Emergence	GFP	Octa2R_KD_50678	E	Chr3	Genotype:Treatment:Replicate	3	0.022512441	0.007504147	0.99905606	0.397735684
Emergence	GFP	Octa2R_KD_50678	E	Chr3	Residuals	80	0.600898985	0.007511237	NA	NA
Emergence	GFP	ATPsynD_KD_33740	E	Chr3	Genotype	1	0.043503411	0.043503411	5.659777817	0.019740897
Emergence	GFP	ATPsynD_KD_33740	E	Chr3	Treatment	1	1.791946087	1.791946087	233.1315277	2.02E-25
Emergence	GFP	ATPsynD_KD_33740	E	Chr3	Replicate	4	0.096553813	0.024138453	3.140403916	0.018813414
Emergence	GFP	ATPsynD_KD_33740	E	Chr3	Genotype:Treatment	1	0.103869692	0.103869692	13.51340882	0.00042716
Emergence	GFP	ATPsynD_KD_33740	E	Chr3	Genotype:Replicate	3	0.072355933	0.024118644	3.13782675	0.029903283
Emergence	GFP	ATPsynD_KD_33740	E	Chr3	Treatment:Replicate	4	0.149078673	0.037269668	4.848770155	0.00149192
Emergence	GFP	ATPsynD_KD_33740	E	Chr3	Genotype:Treatment:Replicate	3	0.15427852	0.051426173	6.690526274	0.000436108
Emergence	GFP	ATPsynD_KD_33740	E	Chr3	Residuals	80	0.614913343	0.007686417	NA	NA
Emergence	GFP	Hsp22_KD_41709	D	Chr2	Genotype	1	0.011362652	0.011362652	1.356729782	0.247655086
Emergence	GFP	Hsp22_KD_41709	D	Chr2	Treatment	1	1.448218099	1.448218099	172.9209504	1.75E-21
Emergence	GFP	Hsp22_KD_41709	D	Chr2	Replicate	3	0.050616736	0.016872245	2.014589304	0.118730202
Emergence	GFP	Hsp22_KD_41709	D	Chr2	Genotype:Treatment	1	0.219356588	0.219356588	26.19173846	2.17E-06
Emergence	GFP	Hsp22_KD_41709	D	Chr2	Genotype:Replicate	3	0.126448248	0.042149416	5.032748224	0.003060881
Emergence	GFP	Hsp22_KD_41709	D	Chr2	Treatment:Replicate	3	0.045135057	0.015045019	1.796413796	0.154760512
Emergence	GFP	Hsp22_KD_41709	D	Chr2	Genotype:Treatment:Replicate	3	0.027417634	0.009139211	1.091245244	0.357893392
Emergence	GFP	Hsp22_KD_41709	D	Chr2	Residuals	78	0.653252318	0.00837503	NA	NA
Emergence	GFP	GluRIB_KD_67843	D	Chr2	Genotype	1	0.037994358	0.037994358	5.168604873	0.025550142
Emergence	GFP	GluRIB_KD_67843	D	Chr2	Treatment	1	1.832905162	1.832905162	249.3412966	7.22E-27
Emergence	GFP	GluRIB_KD_67843	D	Chr2	Replicate	3	0.01841402	0.006138007	0.834990589	0.478383601
Emergence	GFP	GluRIB_KD_67843	D	Chr2	Genotype:Treatment	1	0.093661247	0.093661247	12.74131211	0.000594467
Emergence	GFP	GluRIB_KD_67843	D	Chr2	Genotype:Replicate	2	0.030565179	0.015282589	2.07898407	0.131444975
Emergence	GFP	GluRIB_KD_67843	D	Chr2	Treatment:Replicate	3	0.095184112	0.031728037	4.316158912	0.007006079
Emergence	GFP	GluRIB_KD_67843	D	Chr2	Genotype:Treatment:Replicate	2	0.000882984	0.000441492	0.060058862	0.941749501
Emergence	GFP	GluRIB_KD_67843	D	Chr2	Residuals	84	0.617483087	0.007350989	NA	NA
Emergence	attP40 Control	RanBP3_KD_40948	F	Chr2	Genotype	1	2.03E-06	2.03E-06	0.000211592	0.988431353
Emergence	attP40 Control	RanBP3_KD_40948	F	Chr2	Treatment	1	0.573979592	0.573979592	59.71626009	3.17E-11
Emergence	attP40 Control	RanBP3_KD_40948	F	Chr2	Replicate	4	0.234348087	0.058587022	6.095334889	0.000254326
Emergence	attP40 Control	RanBP3_KD_40948	F	Chr2	Genotype:Treatment	1	0.02016876	0.02016876	2.098337544	0.1514676
Emergence	attP40 Control	RanBP3_KD_40948	F	Chr2	Genotype:Replicate	4	0.115720745	0.028930186	3.009867506	0.023026798
Emergence	attP40 Control	RanBP3_KD_40948	F	Chr2	Treatment:Replicate	4	0.072151679	0.01803792	1.876647059	0.122885559
Emergence	attP40 Control	RanBP3_KD_40948	F	Chr2	Genotype:Treatment:Replicate	4	0.049587765	0.012396941	1.289765315	0.281305761
Emergence	attP40 Control	RanBP3_KD_40948	F	Chr2	Residuals	78	0.749718889	0.009611781	NA	NA
Emergence	attP40 Control	dj-1B_KD_38999	G	Chr3	Genotype	1	0.103477729	0.103477729	9.658615078	0.002619275
Emergence	attP40 Control	dj-1B_KD_38999	G	Chr3	Treatment	1	0.804529352	0.804529352	75.0947998	4.38E-13
Emergence	attP40 Control	dj-1B_KD_38999	G	Chr3	Replicate	4	0.260089972	0.065022493	6.069201929	0.000260236
Emergence	attP40 Control	dj-1B_KD_38999	G	Chr3	Genotype:Treatment	1	0.000326074	0.000326074	0.030435753	0.861951495
Emergence	attP40 Control	dj-1B_KD_38999	G	Chr3	Genotype:Replicate	3	0.138205493	0.046068498	4.300035298	0.007303532
Emergence	attP40 Control	dj-1B_KD_38999	G	Chr3	Treatment:Replicate	4	0.205285034	0.051321259	4.790328193	0.001639338
Emergence	attP40 Control	dj-1B_KD_38999	G	Chr3	Genotype:Treatment:Replicate	3	0.052951557	0.017650519	1.647500112	0.18514143
Emergence	attP40 Control	dj-1B_KD_38999	G	Chr3	Residuals	79	0.846367778	0.010713516	NA	NA
Emergence	attP40 Control	pHCl-2_KD_26003	G	Chr3	Genotype	1	0.158044483	0.158044483	13.21972784	0.000494881
Emergence	attP40 Control	pHCl-2_KD_26003	G	Chr3	Treatment	1	0.399873469	0.399873469	33.44766198	1.45E-07
Emergence	attP40 Control	pHCl-2_KD_26003	G	Chr3	Replicate	4	0.222419439	0.05560486	4.651102646	0.002026639
Emergence	attP40 Control	pHCl-2_KD_26003	G	Chr3	Genotype:Treatment	1	0.088528818	0.088528818	7.40504738	0.008017962
Emergence	attP40 Control	pHCl-2_KD_26003	G	Chr3	Genotype:Replicate	4	0.088008791	0.022002198	1.840387343	0.129503014
Emergence	attP40 Control	pHCl-2_KD_26003	G	Chr3	Treatment:Replicate	4	0.145774009	0.036443502	3.048339142	0.021743027
Emergence	attP40 Control	pHCl-2_KD_26003	G	Chr3	Genotype:Treatment:Replicate	4	0.037845435	0.009461359	0.791401164	0.534275595
Emergence	attP40 Control	pHCl-2_KD_26003	G	Chr3	Residuals	78	0.932505556	0.011955199	NA	NA
Emergence	attP40 Control	CG11318_KD_51792	G	Chr3	Genotype	1	0.087492442	0.087492442	8.905909546	0.003794257
Emergence	attP40 Control	CG11318_KD_51792	G	Chr3	Treatment	1	0.466302041	0.466302041	47.4651719	1.28E-09
Emergence	attP40 Control	CG11318_KD_51792	G	Chr3	Replicate	4	0.314546109	0.078636527	8.00446053	1.85E-05
Emergence	attP40 Control	CG11318_KD_51792	G	Chr3	Genotype:Treatment	1	0.05726419	0.05726419	5.828957146	0.018107362
Emergence	attP40 Control	CG11318_KD_51792	G	Chr3	Genotype:Replicate	4	0.111578178	0.027894544	2.839402859	0.029688452
Emergence	attP40 Control	CG11318_KD_51792	G	Chr3	Treatment:Replicate	4	0.110495798	0.02762395	2.811858839	0.030932088
Emergence	attP40 Control	CG11318_KD_51792	G	Chr3	Genotype:Treatment:Replicate	4	0.032540313	0.008135078	0.82807462	0.511299622
Emergence	attP40 Control	CG11318_KD_51792	G	Chr3	Residuals	78	0.766278889	0.009824088	NA	NA
Emergence	attP40 Control	Xrp1_KD_51054	E	Chr2	Genotype	1	0.004129177	0.004129177	0.382313521	0.538169058
Emergence	attP40 Control	Xrp1_KD_51054	E	Chr2	Treatment	1	0.449893878	0.449893878	41.65491754	8.44E-09
Emergence	attP40 Control	Xrp1_KD_51054	E	Chr2	Replicate	4	0.127067244	0.031766811	2.941235615	0.025507812
Emergence	attP40 Control	Xrp1_KD_51054	E	Chr2	Genotype:Treatment	1	0.065484637	0.065484637	6.063112442	0.016008603
Emergence	attP40 Control	Xrp1_KD_51054	E	Chr2	Genotype:Replicate	4	0.061471425	0.015367856	1.422883961	0.234244089
Emergence	attP40 Control	Xrp1_KD_51054	E	Chr2	Treatment:Replicate	4	0.110098993	0.027524748	2.548470163	0.045768732
Emergence	attP40 Control	Xrp1_KD_51054	E	Chr2	Genotype:Treatment:Replicate	4	0.016150451	0.004037613	0.373835774	0.826636257
Emergence	attP40 Control	Xrp1_KD_51054	E	Chr2	Residuals	78	0.842438889	0.010800499	NA	NA
Emergence	attP40 Control	Xrp1_KD_34521	E	Chr3	Genotype	1	0.067236319	0.067236319	6.549491967	0.012425716
Emergence	attP40 Control	Xrp1_KD_34521	E	Chr3	Treatment	1	0.41535102	0.41535102	40.45935578	1.26E-08
Emergence	attP40 Control	Xrp1_KD_34521	E	Chr3	Replicate	4	0.212852935	0.053213234	5.183502744	0.000934971
Emergence	attP40 Control	Xrp1_KD_34521	E	Chr3	Genotype:Treatment	1	0.085675711	0.085675711	8.345673631	0.005002707
Emergence	attP40 Control	Xrp1_KD_34521	E	Chr3	Genotype:Replicate	4	0.171967518	0.04299188	4.187840318	0.00400133
Emergence	attP40 Control	Xrp1_KD_34521	E	Chr3	Treatment:Replicate	4	0.080273873	0.020068468	1.954870115	0.10969472
Emergence	attP40 Control	Xrp1_KD_34521	E	Chr3	Genotype:Treatment:Replicate	4	0.019295571	0.004823893	0.469895553	0.757651528
Emergence	attP40 Control	Xrp1_KD_34521	E	Chr3	Residuals	78	0.800738889	0.010265883	NA	NA
Emergence	attP40 Control	Ndae1_KD_62177	B	Chr2	Genotype	1	0.048464247	0.048464247	4.23555717	0.042969534
Emergence	attP40 Control	Ndae1_KD_62177	B	Chr2	Treatment	1	0.678542418	0.678542418	59.3015543	3.83E-11
Emergence	attP40 Control	Ndae1_KD_62177	B	Chr2	Replicate	4	0.197639088	0.049409772	4.318191768	0.00332686
Emergence	attP40 Control	Ndae1_KD_62177	B	Chr2	Genotype:Treatment	1	0.003915849	0.003915849	0.342227565	0.560256661
Emergence	attP40 Control	Ndae1_KD_62177	B	Chr2	Genotype:Replicate	4	0.059822473	0.014955618	1.307053746	0.27488061
Emergence	attP40 Control	Ndae1_KD_62177	B	Chr2	Treatment:Replicate	4	0.051942157	0.012985539	1.134877695	0.346433282
Emergence	attP40 Control	Ndae1_KD_62177	B	Chr2	Genotype:Treatment:Replicate	4	0.096625669	0.024156417	2.111162173	0.087442201
Emergence	attP40 Control	Ndae1_KD_62177	B	Chr2	Residuals	77	0.881052222	0.011442237	NA	NA
Emergence	attP40 Control	Ndc1_KD_67275	F	Chr2	Genotype	1	0.002731231	0.002731231	0.270776796	0.604304191
Emergence	attP40 Control	Ndc1_KD_67275	F	Chr2	Treatment	1	0.445846544	0.445846544	44.20163736	3.82E-09
Emergence	attP40 Control	Ndc1_KD_67275	F	Chr2	Replicate	4	0.134967409	0.033741852	3.345198343	0.014029068
Emergence	attP40 Control	Ndc1_KD_67275	F	Chr2	Genotype:Treatment	1	0.064459374	0.064459374	6.390561762	0.013520345
Emergence	attP40 Control	Ndc1_KD_67275	F	Chr2	Genotype:Replicate	4	0.069405658	0.017351415	1.720235234	0.15408692
Emergence	attP40 Control	Ndc1_KD_67275	F	Chr2	Treatment:Replicate	4	0.092039392	0.023009848	2.281217549	0.068112201
Emergence	attP40 Control	Ndc1_KD_67275	F	Chr2	Genotype:Treatment:Replicate	4	0.018744147	0.004686037	0.464578011	0.761508974
Emergence	attP40 Control	Ndc1_KD_67275	F	Chr2	Residuals	77	0.776672222	0.010086652	NA	NA
Emergence	attP40 Control	Nup98-96_KD_28562	F	Chr3	Genotype	1	0.009831588	0.009831588	0.775253692	0.381267433
Emergence	attP40 Control	Nup98-96_KD_28562	F	Chr3	Treatment	1	1.026778915	1.026778915	80.96496198	9.81E-14
Emergence	attP40 Control	Nup98-96_KD_28562	F	Chr3	Replicate	4	0.198130275	0.049532569	3.905809213	0.006035055
Emergence	attP40 Control	Nup98-96_KD_28562	F	Chr3	Genotype:Treatment	1	0.023010209	0.023010209	1.814432176	0.181828777
Emergence	attP40 Control	Nup98-96_KD_28562	F	Chr3	Genotype:Replicate	4	0.103007446	0.025751862	2.030620675	0.098087449
Emergence	attP40 Control	Nup98-96_KD_28562	F	Chr3	Treatment:Replicate	4	0.049376863	0.012344216	0.973382815	0.42693368
Emergence	attP40 Control	Nup98-96_KD_28562	F	Chr3	Genotype:Treatment:Replicate	4	0.094363062	0.023590766	1.860211	0.125701036
Emergence	attP40 Control	Nup98-96_KD_28562	F	Chr3	Residuals	79	1.001859722	0.012681769	NA	NA
Emergence	attP40 Control	ben_KD_28721	A	Chr3	Genotype	1	0.627384687	0.627384687	65.68836275	5.90E-12
Emergence	attP40 Control	ben_KD_28721	A	Chr3	Treatment	1	1.243689796	1.243689796	130.2166728	2.65E-18
Emergence	attP40 Control	ben_KD_28721	A	Chr3	Replicate	4	0.279336951	0.069834238	7.311776717	4.70E-05
Emergence	attP40 Control	ben_KD_28721	A	Chr3	Genotype:Treatment	1	0.080598195	0.080598195	8.438783396	0.004776969
Emergence	attP40 Control	ben_KD_28721	A	Chr3	Genotype:Replicate	4	0.064952242	0.01623806	1.700155622	0.158426138
Emergence	attP40 Control	ben_KD_28721	A	Chr3	Treatment:Replicate	4	0.252286817	0.063071704	6.60372666	0.000124747
Emergence	attP40 Control	ben_KD_28721	A	Chr3	Genotype:Treatment:Replicate	4	0.027889294	0.006972324	0.730015464	0.574163698
Emergence	attP40 Control	ben_KD_28721	A	Chr3	Residuals	78	0.744972222	0.009550926	NA	NA
Emergence	attP40 Control	Mnn1_KD_51862	B	Chr2	Genotype	1	0.276347799	0.276347799	27.55844459	1.28E-06
Emergence	attP40 Control	Mnn1_KD_51862	B	Chr2	Treatment	1	0.718286735	0.718286735	71.63026173	1.19E-12
Emergence	attP40 Control	Mnn1_KD_51862	B	Chr2	Replicate	4	0.045295289	0.011323822	1.129254258	0.348909426
Emergence	attP40 Control	Mnn1_KD_51862	B	Chr2	Genotype:Treatment	1	0.00162669	0.00162669	0.162219644	0.688222891
Emergence	attP40 Control	Mnn1_KD_51862	B	Chr2	Genotype:Replicate	4	0.173498601	0.04337465	4.325483675	0.003267046
Emergence	attP40 Control	Mnn1_KD_51862	B	Chr2	Treatment:Replicate	4	0.120409395	0.030102349	3.001919723	0.023301303
Emergence	attP40 Control	Mnn1_KD_51862	B	Chr2	Genotype:Treatment:Replicate	4	0.086865753	0.021716438	2.1656451	0.080594582
Emergence	attP40 Control	Mnn1_KD_51862	B	Chr2	Residuals	78	0.782160556	0.010027699	NA	NA
Emergence	attP40 Control	CG4496_KD_51428	B	Chr3	Genotype	1	0.031242414	0.031242414	2.778909839	0.099523868
Emergence	attP40 Control	CG4496_KD_51428	B	Chr3	Treatment	1	0.844740884	0.844740884	75.13692022	4.76E-13
Emergence	attP40 Control	CG4496_KD_51428	B	Chr3	Replicate	4	0.196119346	0.049029836	4.361042521	0.003100591
Emergence	attP40 Control	CG4496_KD_51428	B	Chr3	Genotype:Treatment	1	0.00221991	0.00221991	0.197453646	0.658014553
Emergence	attP40 Control	CG4496_KD_51428	B	Chr3	Genotype:Replicate	4	0.01529325	0.003823313	0.340071065	0.850131671
Emergence	attP40 Control	CG4496_KD_51428	B	Chr3	Treatment:Replicate	4	0.094630101	0.023657525	2.104258976	0.088192054
Emergence	attP40 Control	CG4496_KD_51428	B	Chr3	Genotype:Treatment:Replicate	4	0.044386657	0.011096664	0.987011746	0.419675304
Emergence	attP40 Control	CG4496_KD_51428	B	Chr3	Residuals	78	0.876929594	0.011242687	NA	NA
Emergence	attP40 Control	Trpm_KD_57871	C	Chr2	Genotype	1	0.262459177	0.262459177	23.24426224	6.91E-06
Emergence	attP40 Control	Trpm_KD_57871	C	Chr2	Treatment	1	0.491465306	0.491465306	43.52581078	4.55E-09
Emergence	attP40 Control	Trpm_KD_57871	C	Chr2	Replicate	4	0.149889677	0.037472419	3.318682738	0.01453037
Emergence	attP40 Control	Trpm_KD_57871	C	Chr2	Genotype:Treatment	1	0.046810228	0.046810228	4.145670281	0.045135835
Emergence	attP40 Control	Trpm_KD_57871	C	Chr2	Genotype:Replicate	4	0.086061664	0.021515416	1.905477189	0.117856038
Emergence	attP40 Control	Trpm_KD_57871	C	Chr2	Treatment:Replicate	4	0.153540465	0.038385116	3.399514231	0.012881759
Emergence	attP40 Control	Trpm_KD_57871	C	Chr2	Genotype:Treatment:Replicate	4	0.025982622	0.006495656	0.57527697	0.681381187
Emergence	attP40 Control	Trpm_KD_57871	C	Chr2	Residuals	78	0.880725556	0.011291353	NA	NA
Emergence	attP40 Control	Trpm_KD_51713	C	Chr2	Genotype	1	0.004447748	0.004447748	0.420487746	0.518598283
Emergence	attP40 Control	Trpm_KD_51713	C	Chr2	Treatment	1	0.447187755	0.447187755	42.27689346	6.86E-09
Emergence	attP40 Control	Trpm_KD_51713	C	Chr2	Replicate	4	0.223014165	0.055753541	5.27091025	0.000824202
Emergence	attP40 Control	Trpm_KD_51713	C	Chr2	Genotype:Treatment	1	0.065382549	0.065382549	6.181231533	0.015048672
Emergence	attP40 Control	Trpm_KD_51713	C	Chr2	Genotype:Replicate	4	0.046876336	0.011719084	1.107915991	0.358856456
Emergence	attP40 Control	Trpm_KD_51713	C	Chr2	Treatment:Replicate	4	0.051725433	0.012931358	1.222523765	0.308110235
Emergence	attP40 Control	Trpm_KD_51713	C	Chr2	Genotype:Treatment:Replicate	4	0.047877057	0.011969264	1.1315679	0.347844833
Emergence	attP40 Control	Trpm_KD_51713	C	Chr2	Residuals	78	0.825052222	0.010577593	NA	NA
Emergence	attP40 Control	MTF-1_KD_33381	D	Chr3	Genotype	1	0.053879585	0.053879585	5.250291645	0.024642299
Emergence	attP40 Control	MTF-1_KD_33381	D	Chr3	Treatment	1	0.379693878	0.379693878	36.99923821	4.12E-08
Emergence	attP40 Control	MTF-1_KD_33381	D	Chr3	Replicate	4	0.391772071	0.097943018	9.544049181	2.47E-06
Emergence	attP40 Control	MTF-1_KD_33381	D	Chr3	Genotype:Treatment	1	0.098049517	0.098049517	9.554426958	0.002765587
Emergence	attP40 Control	MTF-1_KD_33381	D	Chr3	Genotype:Replicate	4	0.110101719	0.02752543	2.682213212	0.037517578
Emergence	attP40 Control	MTF-1_KD_33381	D	Chr3	Treatment:Replicate	4	0.099231063	0.024807766	2.417390667	0.055588592
Emergence	attP40 Control	MTF-1_KD_33381	D	Chr3	Genotype:Treatment:Replicate	4	0.030775048	0.007693762	0.749717995	0.561173151
Emergence	attP40 Control	MTF-1_KD_33381	D	Chr3	Residuals	78	0.800452222	0.010262208	NA	NA
Emergence	attP40 Control	MTF-1_KD_34094	D	Chr3	Genotype	1	0.079070401	0.079070401	7.55814865	0.007420387
Emergence	attP40 Control	MTF-1_KD_34094	D	Chr3	Treatment	1	0.601861224	0.601861224	57.53046066	5.97E-11
Emergence	attP40 Control	MTF-1_KD_34094	D	Chr3	Replicate	4	0.191848589	0.047962147	4.584585794	0.002233722
Emergence	attP40 Control	MTF-1_KD_34094	D	Chr3	Genotype:Treatment	1	0.016549366	0.016549366	1.581913938	0.212237701
Emergence	attP40 Control	MTF-1_KD_34094	D	Chr3	Genotype:Replicate	4	0.028401338	0.007100334	0.678703823	0.608770583
Emergence	attP40 Control	MTF-1_KD_34094	D	Chr3	Treatment:Replicate	4	0.137670614	0.034417654	3.289900365	0.015167213
Emergence	attP40 Control	MTF-1_KD_34094	D	Chr3	Genotype:Treatment:Replicate	4	0.02398883	0.005997208	0.573258586	0.682827839
Emergence	attP40 Control	MTF-1_KD_34094	D	Chr3	Residuals	78	0.816005556	0.01046161	NA	NA
Emergence	attP40 Control	Mekk1_KD_28587	E	Chr3	Genotype	1	0.066199378	0.066199378	6.544529368	0.012483665
Emergence	attP40 Control	Mekk1_KD_28587	E	Chr3	Treatment	1	1.137009521	1.137009521	112.4057716	1.04E-16
Emergence	attP40 Control	Mekk1_KD_28587	E	Chr3	Replicate	4	0.344604357	0.086151089	8.516973248	9.60E-06
Emergence	attP40 Control	Mekk1_KD_28587	E	Chr3	Genotype:Treatment	1	0.049684604	0.049684604	4.911864133	0.029625389
Emergence	attP40 Control	Mekk1_KD_28587	E	Chr3	Genotype:Replicate	4	0.075114131	0.018778533	1.856462423	0.126675155
Emergence	attP40 Control	Mekk1_KD_28587	E	Chr3	Treatment:Replicate	4	0.096322284	0.024080571	2.38062665	0.058820026
Emergence	attP40 Control	Mekk1_KD_28587	E	Chr3	Genotype:Treatment:Replicate	4	0.127748141	0.031937035	3.157323677	0.018553827
Emergence	attP40 Control	Mekk1_KD_28587	E	Chr3	Residuals	77	0.778872222	0.010115224	NA	NA
Emergence	attP40 Control	Octa2R_KD_50678	E	Chr3	Genotype	1	0.01340183	0.01340183	1.338434616	0.250841035
Emergence	attP40 Control	Octa2R_KD_50678	E	Chr3	Treatment	1	0.653061224	0.653061224	65.22092645	6.71E-12
Emergence	attP40 Control	Octa2R_KD_50678	E	Chr3	Replicate	4	0.195693513	0.048923378	4.885955468	0.001439039
Emergence	attP40 Control	Octa2R_KD_50678	E	Chr3	Genotype:Treatment	1	0.007753712	0.007753712	0.774359632	0.381574927
Emergence	attP40 Control	Octa2R_KD_50678	E	Chr3	Genotype:Replicate	4	0.016798735	0.004199684	0.419420487	0.794165599
Emergence	attP40 Control	Octa2R_KD_50678	E	Chr3	Treatment:Replicate	4	0.074780589	0.018695147	1.867075817	0.124600238
Emergence	attP40 Control	Octa2R_KD_50678	E	Chr3	Genotype:Treatment:Replicate	4	0.036658856	0.009164714	0.915275798	0.459396883
Emergence	attP40 Control	Octa2R_KD_50678	E	Chr3	Residuals	78	0.781018889	0.010013063	NA	NA
Emergence	attP40 Control	ATPsynD_KD_33740	E	Chr3	Genotype	1	0.047088684	0.047088684	4.619828599	0.034704628
Emergence	attP40 Control	ATPsynD_KD_33740	E	Chr3	Treatment	1	0.825106819	0.825106819	80.95049129	1.09E-13
Emergence	attP40 Control	ATPsynD_KD_33740	E	Chr3	Replicate	4	0.112388272	0.028097068	2.75657819	0.033586546
Emergence	attP40 Control	ATPsynD_KD_33740	E	Chr3	Genotype:Treatment	1	0.001133211	0.001133211	0.111178324	0.739701276
Emergence	attP40 Control	ATPsynD_KD_33740	E	Chr3	Genotype:Replicate	4	0.165737758	0.041434439	4.06509576	0.004796236
Emergence	attP40 Control	ATPsynD_KD_33740	E	Chr3	Treatment:Replicate	4	0.274817152	0.068704288	6.740516184	0.000103165
Emergence	attP40 Control	ATPsynD_KD_33740	E	Chr3	Genotype:Treatment:Replicate	4	0.050089328	0.012522332	1.228554788	0.305618777
Emergence	attP40 Control	ATPsynD_KD_33740	E	Chr3	Residuals	78	0.795033247	0.010192734	NA	NA
Emergence	attP40 Control	Hsp22_KD_41709	D	Chr2	Genotype	1	0.013168998	0.013168998	1.200956584	0.276591146
Emergence	attP40 Control	Hsp22_KD_41709	D	Chr2	Treatment	1	0.583417765	0.583417765	53.20521722	2.44E-10
Emergence	attP40 Control	Hsp22_KD_41709	D	Chr2	Replicate	4	0.237252691	0.059313173	5.409108933	0.000691441
Emergence	attP40 Control	Hsp22_KD_41709	D	Chr2	Genotype:Treatment	1	0.01689001	0.01689001	1.540297052	0.218390795
Emergence	attP40 Control	Hsp22_KD_41709	D	Chr2	Genotype:Replicate	3	0.04671974	0.015573247	1.420213823	0.243429842
Emergence	attP40 Control	Hsp22_KD_41709	D	Chr2	Treatment:Replicate	4	0.064272377	0.016068094	1.465341812	0.221083393
Emergence	attP40 Control	Hsp22_KD_41709	D	Chr2	Genotype:Treatment:Replicate	3	0.029829601	0.0099432	0.906777548	0.441892669
Emergence	attP40 Control	Hsp22_KD_41709	D	Chr2	Residuals	76	0.833372222	0.010965424	NA	NA
Emergence	attP40 Control	GluRIB_KD_67843	D	Chr2	Genotype	1	0.041349585	0.041349585	4.251069755	0.042392716
Emergence	attP40 Control	GluRIB_KD_67843	D	Chr2	Treatment	1	0.852568907	0.852568907	87.65093803	1.37E-14
Emergence	attP40 Control	GluRIB_KD_67843	D	Chr2	Replicate	4	0.137263047	0.034315762	3.5279362	0.010443906
Emergence	attP40 Control	GluRIB_KD_67843	D	Chr2	Genotype:Treatment	1	0.003001018	0.003001018	0.30852873	0.58009669
Emergence	attP40 Control	GluRIB_KD_67843	D	Chr2	Genotype:Replicate	2	0.022353171	0.011176586	1.149042857	0.321989518
Emergence	attP40 Control	GluRIB_KD_67843	D	Chr2	Treatment:Replicate	4	0.116883772	0.029220943	3.004147864	0.022918839
Emergence	attP40 Control	GluRIB_KD_67843	D	Chr2	Genotype:Treatment:Replicate	2	0.000732611	0.000366305	0.037659149	0.963057784
Emergence	attP40 Control	GluRIB_KD_67843	D	Chr2	Residuals	82	0.797602991	0.009726866	NA	NA
Emergence	attP2 Control	RanBP3_KD_40948	F	Chr2	Genotype	1	0.110903446	0.110903446	16.6776776	0.000106434
Emergence	attP2 Control	RanBP3_KD_40948	F	Chr2	Treatment	1	2.233046066	2.233046066	335.8058189	5.44E-30
Emergence	attP2 Control	RanBP3_KD_40948	F	Chr2	Replicate	4	0.200220556	0.050055139	7.52729967	3.51E-05
Emergence	attP2 Control	RanBP3_KD_40948	F	Chr2	Genotype:Treatment	1	0.577671146	0.577671146	86.87027786	2.58E-14
Emergence	attP2 Control	RanBP3_KD_40948	F	Chr2	Genotype:Replicate	4	0.130749271	0.032687318	4.915523999	0.001378494
Emergence	attP2 Control	RanBP3_KD_40948	F	Chr2	Treatment:Replicate	4	0.14701496	0.03675374	5.527033212	0.000570475
Emergence	attP2 Control	RanBP3_KD_40948	F	Chr2	Genotype:Treatment:Replicate	4	0.015529367	0.003882342	0.583827181	0.675262965
Emergence	attP2 Control	RanBP3_KD_40948	F	Chr2	Residuals	78	0.518685452	0.006649813	NA	NA
Emergence	attP2 Control	dj-1B_KD_38999	G	Chr3	Genotype	1	0.000105249	0.000105249	0.013512464	0.907754854
Emergence	attP2 Control	dj-1B_KD_38999	G	Chr3	Treatment	1	2.681618789	2.681618789	344.2809382	1.58E-30
Emergence	attP2 Control	dj-1B_KD_38999	G	Chr3	Replicate	4	0.27562477	0.068906192	8.846555184	5.91E-06
Emergence	attP2 Control	dj-1B_KD_38999	G	Chr3	Genotype:Treatment	1	0.338187401	0.338187401	43.41835469	4.51E-09
Emergence	attP2 Control	dj-1B_KD_38999	G	Chr3	Genotype:Replicate	3	0.105189786	0.035063262	4.501614011	0.005732211
Emergence	attP2 Control	dj-1B_KD_38999	G	Chr3	Treatment:Replicate	4	0.28223139	0.070557848	9.058603728	4.48E-06
Emergence	attP2 Control	dj-1B_KD_38999	G	Chr3	Genotype:Treatment:Replicate	3	0.016810084	0.005603361	0.719390301	0.543344069
Emergence	attP2 Control	dj-1B_KD_38999	G	Chr3	Residuals	79	0.615334341	0.007789042	NA	NA
Emergence	attP2 Control	pHCl-2_KD_26003	G	Chr3	Genotype	1	0.535817974	0.535817974	59.58013279	3.29E-11
Emergence	attP2 Control	pHCl-2_KD_26003	G	Chr3	Treatment	1	1.874377546	1.874377546	208.4208975	9.77E-24
Emergence	attP2 Control	pHCl-2_KD_26003	G	Chr3	Replicate	4	0.199298905	0.049824726	5.540246785	0.000559784
Emergence	attP2 Control	pHCl-2_KD_26003	G	Chr3	Genotype:Treatment	1	0.829699665	0.829699665	92.25822683	7.27E-15
Emergence	attP2 Control	pHCl-2_KD_26003	G	Chr3	Genotype:Replicate	4	0.092924255	0.023231064	2.583171765	0.043469557
Emergence	attP2 Control	pHCl-2_KD_26003	G	Chr3	Treatment:Replicate	4	0.207056166	0.051764041	5.755888396	0.000411457
Emergence	attP2 Control	pHCl-2_KD_26003	G	Chr3	Genotype:Treatment:Replicate	4	0.017368162	0.00434204	0.482812002	0.748267936
Emergence	attP2 Control	pHCl-2_KD_26003	G	Chr3	Residuals	78	0.701472119	0.008993232	NA	NA
Emergence	attP2 Control	CG11318_KD_51792	G	Chr3	Genotype	1	0.001494331	0.001494331	0.217765222	0.642048806
Emergence	attP2 Control	CG11318_KD_51792	G	Chr3	Treatment	1	2.015226439	2.015226439	293.6739799	3.63E-28
Emergence	attP2 Control	CG11318_KD_51792	G	Chr3	Replicate	4	0.275564404	0.068891101	10.03933028	1.32E-06
Emergence	attP2 Control	CG11318_KD_51792	G	Chr3	Genotype:Treatment	1	0.722600772	0.722600772	105.3028288	3.97E-16
Emergence	attP2 Control	CG11318_KD_51792	G	Chr3	Genotype:Replicate	4	0.133768756	0.033442189	4.873447751	0.001465456
Emergence	attP2 Control	CG11318_KD_51792	G	Chr3	Treatment:Replicate	4	0.151302902	0.037825725	5.512249705	0.000582684
Emergence	attP2 Control	CG11318_KD_51792	G	Chr3	Genotype:Treatment:Replicate	4	0.032538092	0.008134523	1.185423992	0.323823945
Emergence	attP2 Control	CG11318_KD_51792	G	Chr3	Residuals	78	0.535245452	0.006862121	NA	NA
Emergence	attP2 Control	Xrp1_KD_51054	E	Chr2	Genotype	1	0.158966845	0.158966845	20.28018215	2.31E-05
Emergence	attP2 Control	Xrp1_KD_51054	E	Chr2	Treatment	1	1.980957399	1.980957399	252.7204762	3.50E-26
Emergence	attP2 Control	Xrp1_KD_51054	E	Chr2	Replicate	4	0.094461579	0.023615395	3.012732017	0.022928656
Emergence	attP2 Control	Xrp1_KD_51054	E	Chr2	Genotype:Treatment	1	0.747629813	0.747629813	95.3788115	3.55E-15
Emergence	attP2 Control	Xrp1_KD_51054	E	Chr2	Genotype:Replicate	4	0.078338248	0.019584562	2.498498887	0.049292132
Emergence	attP2 Control	Xrp1_KD_51054	E	Chr2	Treatment:Replicate	4	0.125568611	0.031392153	4.004851291	0.005243041
Emergence	attP2 Control	Xrp1_KD_51054	E	Chr2	Genotype:Treatment:Replicate	4	0.041485717	0.010371429	1.323134213	0.268779798
Emergence	attP2 Control	Xrp1_KD_51054	E	Chr2	Residuals	78	0.611405452	0.007838531	NA	NA
Emergence	attP2 Control	Xrp1_KD_34521	E	Chr3	Genotype	1	0.005647241	0.005647241	0.773179832	0.381936073
Emergence	attP2 Control	Xrp1_KD_34521	E	Chr3	Treatment	1	1.907715975	1.907715975	261.1908406	1.30E-26
Emergence	attP2 Control	Xrp1_KD_34521	E	Chr3	Replicate	4	0.163769606	0.040942402	5.605541084	0.000509871
Emergence	attP2 Control	Xrp1_KD_34521	E	Chr3	Genotype:Treatment	1	0.803321237	0.803321237	109.985004	1.47E-16
Emergence	attP2 Control	Xrp1_KD_34521	E	Chr3	Genotype:Replicate	4	0.208510221	0.052127555	7.136932405	5.97E-05
Emergence	attP2 Control	Xrp1_KD_34521	E	Chr3	Treatment:Replicate	4	0.073926324	0.018481581	2.530366033	0.047015523
Emergence	attP2 Control	Xrp1_KD_34521	E	Chr3	Genotype:Treatment:Replicate	4	0.066448003	0.016612001	2.274396457	0.068670812
Emergence	attP2 Control	Xrp1_KD_34521	E	Chr3	Residuals	78	0.569705452	0.007303916	NA	NA
Emergence	attP2 Control	Ndae1_KD_62177	B	Chr2	Genotype	1	0.012497602	0.012497602	1.480442421	0.227421682
Emergence	attP2 Control	Ndae1_KD_62177	B	Chr2	Treatment	1	2.447178897	2.447178897	289.8881989	7.99E-28
Emergence	attP2 Control	Ndae1_KD_62177	B	Chr2	Replicate	4	0.138514791	0.034628698	4.102050249	0.004571907
Emergence	attP2 Control	Ndae1_KD_62177	B	Chr2	Genotype:Treatment	1	0.450951867	0.450951867	53.41890802	2.15E-10
Emergence	attP2 Control	Ndae1_KD_62177	B	Chr2	Genotype:Replicate	4	0.100744129	0.025186032	2.983489911	0.024033234
Emergence	attP2 Control	Ndae1_KD_62177	B	Chr2	Treatment:Replicate	4	0.13028821	0.032572052	3.858423926	0.006551169
Emergence	attP2 Control	Ndae1_KD_62177	B	Chr2	Genotype:Treatment:Replicate	4	0.059084499	0.014771125	1.74975959	0.147706721
Emergence	attP2 Control	Ndae1_KD_62177	B	Chr2	Residuals	77	0.650018786	0.008441802	NA	NA
Emergence	attP2 Control	Ndc1_KD_67275	F	Chr2	Genotype	1	0.147609508	0.147609508	20.83050627	1.87E-05
Emergence	attP2 Control	Ndc1_KD_67275	F	Chr2	Treatment	1	1.983384115	1.983384115	279.8931836	2.32E-27
Emergence	attP2 Control	Ndc1_KD_67275	F	Chr2	Replicate	4	0.102741662	0.025685415	3.624700147	0.009261881
Emergence	attP2 Control	Ndc1_KD_67275	F	Chr2	Genotype:Treatment	1	0.748555511	0.748555511	105.6354055	4.28E-16
Emergence	attP2 Control	Ndc1_KD_67275	F	Chr2	Genotype:Replicate	4	0.077467552	0.019366888	2.733035892	0.034883835
Emergence	attP2 Control	Ndc1_KD_67275	F	Chr2	Treatment:Replicate	4	0.128657638	0.03216441	4.539009323	0.002407504
Emergence	attP2 Control	Ndc1_KD_67275	F	Chr2	Genotype:Treatment:Replicate	4	0.022930785	0.005732696	0.808992351	0.523223628
Emergence	attP2 Control	Ndc1_KD_67275	F	Chr2	Residuals	77	0.545638786	0.007086218	NA	NA
Emergence	attP2 Control	Nup98-96_KD_28562	F	Chr3	Genotype	1	0.190133058	0.190133058	19.48624724	3.18E-05
Emergence	attP2 Control	Nup98-96_KD_28562	F	Chr3	Treatment	1	3.049859285	3.049859285	312.5722202	3.46E-29
Emergence	attP2 Control	Nup98-96_KD_28562	F	Chr3	Replicate	4	0.17220564	0.04305141	4.412228094	0.002854259
Emergence	attP2 Control	Nup98-96_KD_28562	F	Chr3	Genotype:Treatment	1	0.217873707	0.217873707	22.32931485	9.83E-06
Emergence	attP2 Control	Nup98-96_KD_28562	F	Chr3	Genotype:Replicate	4	0.108458069	0.027114517	2.778897005	0.032394987
Emergence	attP2 Control	Nup98-96_KD_28562	F	Chr3	Treatment:Replicate	4	0.137139185	0.034284796	3.513760427	0.010815147
Emergence	attP2 Control	Nup98-96_KD_28562	F	Chr3	Genotype:Treatment:Replicate	4	0.047405623	0.011851406	1.214620042	0.311287515
Emergence	attP2 Control	Nup98-96_KD_28562	F	Chr3	Residuals	79	0.770826286	0.009757295	NA	NA
Emergence	attP2 Control	ben_KD_28721	A	Chr3	Genotype	1	0.209423745	0.209423745	31.78404233	2.64E-07
Emergence	attP2 Control	ben_KD_28721	A	Chr3	Treatment	1	3.429652145	3.429652145	520.5150393	2.95E-36
Emergence	attP2 Control	ben_KD_28721	A	Chr3	Replicate	4	0.189802312	0.047450578	7.201529016	5.47E-05
Emergence	attP2 Control	ben_KD_28721	A	Chr3	Genotype:Treatment	1	0.108535067	0.108535067	16.47226371	0.000116369
Emergence	attP2 Control	ben_KD_28721	A	Chr3	Genotype:Replicate	4	0.138057515	0.034514379	5.238214396	0.000863984
Emergence	attP2 Control	ben_KD_28721	A	Chr3	Treatment:Replicate	4	0.217491137	0.054372784	8.252105689	1.33E-05
Emergence	attP2 Control	ben_KD_28721	A	Chr3	Genotype:Treatment:Replicate	4	0.103489857	0.025872464	3.926639254	0.005886488
Emergence	attP2 Control	ben_KD_28721	A	Chr3	Residuals	78	0.513938786	0.006588959	NA	NA
Emergence	attP2 Control	Mnn1_KD_51862	B	Chr2	Genotype	1	0.036572789	0.036572789	5.176079032	0.02564605
Emergence	attP2 Control	Mnn1_KD_51862	B	Chr2	Treatment	1	2.509821381	2.509821381	355.2103696	9.05E-31
Emergence	attP2 Control	Mnn1_KD_51862	B	Chr2	Replicate	4	0.020363903	0.005090976	0.720516355	0.580487649
Emergence	attP2 Control	Mnn1_KD_51862	B	Chr2	Genotype:Treatment	1	0.425838581	0.425838581	60.26814538	2.70E-11
Emergence	attP2 Control	Mnn1_KD_51862	B	Chr2	Genotype:Replicate	4	0.180153304	0.045038326	6.374190844	0.000171858
Emergence	attP2 Control	Mnn1_KD_51862	B	Chr2	Treatment:Replicate	4	0.228069554	0.057017389	8.06956535	1.69E-05
Emergence	attP2 Control	Mnn1_KD_51862	B	Chr2	Genotype:Treatment:Replicate	4	0.020010476	0.005002619	0.708011413	0.588871344
Emergence	attP2 Control	Mnn1_KD_51862	B	Chr2	Residuals	78	0.551127119	0.007065732	NA	NA
Emergence	attP2 Control	CG4496_KD_51428	B	Chr3	Genotype	1	0.024866943	0.024866943	3.002992871	0.087062865
Emergence	attP2 Control	CG4496_KD_51428	B	Chr3	Treatment	1	2.741744701	2.741744701	331.0997972	8.50E-30
Emergence	attP2 Control	CG4496_KD_51428	B	Chr3	Replicate	4	0.184886161	0.04622154	5.581826265	0.000527453
Emergence	attP2 Control	CG4496_KD_51428	B	Chr3	Genotype:Treatment	1	0.316778779	0.316778779	38.25498029	2.67E-08
Emergence	attP2 Control	CG4496_KD_51428	B	Chr3	Genotype:Replicate	4	0.012433603	0.003108401	0.375378078	0.825549883
Emergence	attP2 Control	CG4496_KD_51428	B	Chr3	Treatment:Replicate	4	0.13864799	0.034661998	4.185867612	0.004012988
Emergence	attP2 Control	CG4496_KD_51428	B	Chr3	Genotype:Treatment:Replicate	4	0.041173651	0.010293413	1.243057704	0.299698728
Emergence	attP2 Control	CG4496_KD_51428	B	Chr3	Residuals	78	0.645896157	0.00828072	NA	NA
Emergence	attP2 Control	Trpm_KD_57871	C	Chr2	Genotype	1	0.031634145	0.031634145	3.797896278	0.054912862
Emergence	attP2 Control	Trpm_KD_57871	C	Chr2	Treatment	1	2.06718102	2.06718102	248.1792757	6.01E-26
Emergence	attP2 Control	Trpm_KD_57871	C	Chr2	Replicate	4	0.116373893	0.029093473	3.492871234	0.011209987
Emergence	attP2 Control	Trpm_KD_57871	C	Chr2	Genotype:Treatment	1	0.685193032	0.685193032	82.26212833	7.90E-14
Emergence	attP2 Control	Trpm_KD_57871	C	Chr2	Genotype:Replicate	4	0.102948785	0.025737196	3.089927125	0.020435602
Emergence	attP2 Control	Trpm_KD_57871	C	Chr2	Treatment:Replicate	4	0.139790201	0.03494755	4.195693376	0.00395526
Emergence	attP2 Control	Trpm_KD_57871	C	Chr2	Genotype:Treatment:Replicate	4	0.080537769	0.020134442	2.417278036	0.055597864
Emergence	attP2 Control	Trpm_KD_57871	C	Chr2	Residuals	78	0.649692119	0.008329386	NA	NA
Emergence	attP2 Control	Trpm_KD_51713	C	Chr2	Genotype	1	0.160912686	0.160912686	21.12928039	1.63E-05
Emergence	attP2 Control	Trpm_KD_51713	C	Chr2	Treatment	1	1.975274463	1.975274463	259.3712722	1.60E-26
Emergence	attP2 Control	Trpm_KD_51713	C	Chr2	Replicate	4	0.195317813	0.048829453	6.411745621	0.000163059
Emergence	attP2 Control	Trpm_KD_51713	C	Chr2	Genotype:Treatment	1	0.753533938	0.753533938	98.9457717	1.59E-15
Emergence	attP2 Control	Trpm_KD_51713	C	Chr2	Genotype:Replicate	4	0.055804445	0.013951111	1.831906173	0.131099203
Emergence	attP2 Control	Trpm_KD_51713	C	Chr2	Treatment:Replicate	4	0.092336522	0.02308413	3.031153581	0.022307414
Emergence	attP2 Control	Trpm_KD_51713	C	Chr2	Genotype:Treatment:Replicate	4	0.048070852	0.012017713	1.578033614	0.188468334
Emergence	attP2 Control	Trpm_KD_51713	C	Chr2	Residuals	78	0.594018786	0.007615625	NA	NA
Emergence	attP2 Control	MTF-1_KD_33381	D	Chr3	Genotype	1	0.320998799	0.320998799	43.97098758	3.93E-09
Emergence	attP2 Control	MTF-1_KD_33381	D	Chr3	Treatment	1	1.830383452	1.830383452	250.729187	4.43E-26
Emergence	attP2 Control	MTF-1_KD_33381	D	Chr3	Replicate	4	0.366916148	0.091729037	12.56520695	6.13E-08
Emergence	attP2 Control	MTF-1_KD_33381	D	Chr3	Genotype:Treatment	1	0.86553376	0.86553376	118.5623568	2.55E-17
Emergence	attP2 Control	MTF-1_KD_33381	D	Chr3	Genotype:Replicate	4	0.114253679	0.02856342	3.912668134	0.006009561
Emergence	attP2 Control	MTF-1_KD_33381	D	Chr3	Treatment:Replicate	4	0.118831711	0.029707928	4.069444889	0.004765511
Emergence	attP2 Control	MTF-1_KD_33381	D	Chr3	Genotype:Treatment:Replicate	4	0.051979283	0.012994821	1.780053707	0.141272825
Emergence	attP2 Control	MTF-1_KD_33381	D	Chr3	Residuals	78	0.569418786	0.007300241	NA	NA
Emergence	attP2 Control	MTF-1_KD_34094	D	Chr3	Genotype	1	0.002835903	0.002835903	0.378138449	0.540391052
Emergence	attP2 Control	MTF-1_KD_34094	D	Chr3	Treatment	1	2.287719014	2.287719014	305.0437401	1.12E-28
Emergence	attP2 Control	MTF-1_KD_34094	D	Chr3	Replicate	4	0.195634887	0.048908722	6.521473696	0.000139891
Emergence	attP2 Control	MTF-1_KD_34094	D	Chr3	Genotype:Treatment	1	0.544868198	0.544868198	72.6525556	9.07E-13
Emergence	attP2 Control	MTF-1_KD_34094	D	Chr3	Genotype:Replicate	4	0.007908274	0.001977068	0.263621687	0.900448446
Emergence	attP2 Control	MTF-1_KD_34094	D	Chr3	Treatment:Replicate	4	0.181743184	0.045435796	6.058394876	0.000267939
Emergence	attP2 Control	MTF-1_KD_34094	D	Chr3	Genotype:Treatment:Replicate	4	0.020721144	0.005180286	0.690737705	0.600558437
Emergence	attP2 Control	MTF-1_KD_34094	D	Chr3	Residuals	78	0.584972119	0.007499643	NA	NA
Emergence	attP2 Control	Mekk1_KD_28587	E	Chr3	Genotype	1	0.005572062	0.005572062	0.783166123	0.378929764
Emergence	attP2 Control	Mekk1_KD_28587	E	Chr3	Treatment	1	3.264944635	3.264944635	458.8954697	3.55E-34
Emergence	attP2 Control	Mekk1_KD_28587	E	Chr3	Replicate	4	0.300096396	0.075024099	10.54480949	7.27E-07
Emergence	attP2 Control	Mekk1_KD_28587	E	Chr3	Genotype:Treatment	1	0.151579176	0.151579176	21.30480138	1.54E-05
Emergence	attP2 Control	Mekk1_KD_28587	E	Chr3	Genotype:Replicate	4	0.087262262	0.021815565	3.06622784	0.021248296
Emergence	attP2 Control	Mekk1_KD_28587	E	Chr3	Treatment:Replicate	4	0.148046332	0.037011583	5.202063019	0.000919993
Emergence	attP2 Control	Mekk1_KD_28587	E	Chr3	Genotype:Treatment:Replicate	4	0.116828976	0.029207244	4.105145253	0.004551103
Emergence	attP2 Control	Mekk1_KD_28587	E	Chr3	Residuals	77	0.547838786	0.007114789	NA	NA
Emergence	attP2 Control	Octa2R_KD_50678	E	Chr3	Genotype	1	0.047821609	0.047821609	6.782153001	0.011020044
Emergence	attP2 Control	Octa2R_KD_50678	E	Chr3	Treatment	1	2.38654802	2.38654802	338.4648534	4.23E-30
Emergence	attP2 Control	Octa2R_KD_50678	E	Chr3	Replicate	4	0.177283242	0.044320811	6.285663029	0.000194567
Emergence	attP2 Control	Octa2R_KD_50678	E	Chr3	Genotype:Treatment	1	0.488919192	0.488919192	69.33946488	2.19E-12
Emergence	attP2 Control	Octa2R_KD_50678	E	Chr3	Genotype:Replicate	4	0.018026585	0.004506646	0.639141268	0.636147107
Emergence	attP2 Control	Octa2R_KD_50678	E	Chr3	Treatment:Replicate	4	0.118383309	0.029595827	4.197337444	0.003945684
Emergence	attP2 Control	Octa2R_KD_50678	E	Chr3	Genotype:Treatment:Replicate	4	0.033861018	0.008465255	1.200558764	0.317332578
Emergence	attP2 Control	Octa2R_KD_50678	E	Chr3	Residuals	78	0.549985452	0.007051096	NA	NA
Emergence	attP2 Control	ATPsynD_KD_33740	E	Chr3	Genotype	1	0.013794156	0.013794156	1.907703047	0.171162837
Emergence	attP2 Control	ATPsynD_KD_33740	E	Chr3	Treatment	1	2.706279983	2.706279983	374.2728894	1.68E-31
Emergence	attP2 Control	ATPsynD_KD_33740	E	Chr3	Replicate	4	0.18236832	0.04559208	6.305289767	0.000189282
Emergence	attP2 Control	ATPsynD_KD_33740	E	Chr3	Genotype:Treatment	1	0.333439288	0.333439288	46.11395955	1.97E-09
Emergence	attP2 Control	ATPsynD_KD_33740	E	Chr3	Genotype:Replicate	4	0.079748325	0.019937081	2.757256845	0.033552624
Emergence	attP2 Control	ATPsynD_KD_33740	E	Chr3	Treatment:Replicate	4	0.263275575	0.065818894	9.10261604	4.36E-06
Emergence	attP2 Control	ATPsynD_KD_33740	E	Chr3	Genotype:Treatment:Replicate	4	0.102435788	0.025608947	3.54166408	0.010424882
Emergence	attP2 Control	ATPsynD_KD_33740	E	Chr3	Residuals	78	0.56399981	0.007230767	NA	NA
Emergence	attP2 Control	Hsp22_KD_41709	D	Chr2	Genotype	1	0.043768489	0.043768489	5.522482149	0.021370699
Emergence	attP2 Control	Hsp22_KD_41709	D	Chr2	Treatment	1	2.29976658	2.29976658	290.1726806	1.15E-27
Emergence	attP2 Control	Hsp22_KD_41709	D	Chr2	Replicate	4	0.208003658	0.052000915	6.561207083	0.00013681
Emergence	attP2 Control	Hsp22_KD_41709	D	Chr2	Genotype:Treatment	1	0.523135983	0.523135983	66.00659904	6.36E-12
Emergence	attP2 Control	Hsp22_KD_41709	D	Chr2	Genotype:Replicate	3	0.050843839	0.016947946	2.138404425	0.102328122
Emergence	attP2 Control	Hsp22_KD_41709	D	Chr2	Treatment:Replicate	4	0.084433666	0.021108416	2.663351063	0.03879585
Emergence	attP2 Control	Hsp22_KD_41709	D	Chr2	Genotype:Treatment:Replicate	3	0.050473195	0.016824398	2.122815786	0.104289764
Emergence	attP2 Control	Hsp22_KD_41709	D	Chr2	Residuals	76	0.602338786	0.00792551	NA	NA
Emergence	attP2 Control	GluRIB_KD_67843	D	Chr2	Genotype	1	0.017187688	0.017187688	2.48758584	0.118597905
Emergence	attP2 Control	GluRIB_KD_67843	D	Chr2	Treatment	1	2.757082053	2.757082053	399.0343751	3.02E-33
Emergence	attP2 Control	GluRIB_KD_67843	D	Chr2	Replicate	4	0.112298966	0.028074742	4.063276579	0.004691107
Emergence	attP2 Control	GluRIB_KD_67843	D	Chr2	Genotype:Treatment	1	0.30534246	0.30534246	44.19242357	3.06E-09
Emergence	attP2 Control	GluRIB_KD_67843	D	Chr2	Genotype:Replicate	2	0.037932518	0.018966259	2.744999666	0.070157322
Emergence	attP2 Control	GluRIB_KD_67843	D	Chr2	Treatment:Replicate	4	0.144676754	0.036169188	5.234791436	0.000833499
Emergence	attP2 Control	GluRIB_KD_67843	D	Chr2	Genotype:Treatment:Replicate	2	0.013744512	0.006872256	0.994626329	0.374279082
Emergence	attP2 Control	GluRIB_KD_67843	D	Chr2	Residuals	82	0.566569555	0.006909385	NA	NA
Development	Luciferase	RanBP3_KD_40948	F	Chr2	Genotype	1	79.03131487	79.03131487	46.53998323	1.30E-11
Development	Luciferase	RanBP3_KD_40948	F	Chr2	Treatment	1	830.3128655	830.3128655	488.9548769	5.41E-94
Development	Luciferase	RanBP3_KD_40948	F	Chr2	Replicate	4	1041.940288	260.4850721	153.3945235	4.65E-110
Development	Luciferase	RanBP3_KD_40948	F	Chr2	Sex	1	160.4583717	160.4583717	94.49077171	1.06E-21
Development	Luciferase	RanBP3_KD_40948	F	Chr2	Genotype:Treatment	1	0.245973773	0.245973773	0.144849106	0.703561115
Development	Luciferase	RanBP3_KD_40948	F	Chr2	Genotype:Replicate	4	66.50949315	16.62737329	9.791532322	8.08E-08
Development	Luciferase	RanBP3_KD_40948	F	Chr2	Treatment:Replicate	4	70.91757558	17.72939389	10.44049053	2.42E-08
Development	Luciferase	RanBP3_KD_40948	F	Chr2	Genotype:Sex	1	0.21572845	0.21572845	0.127038231	0.721573081
Development	Luciferase	RanBP3_KD_40948	F	Chr2	Treatment:Sex	1	2.150796913	2.150796913	1.266561899	0.260592935
Development	Luciferase	RanBP3_KD_40948	F	Chr2	Replicate:Sex	4	5.230834538	1.307708635	0.770083834	0.54465581
Development	Luciferase	RanBP3_KD_40948	F	Chr2	Genotype:Treatment:Replicate	4	7.919041488	1.979760372	1.165841852	0.32408211
Development	Luciferase	RanBP3_KD_40948	F	Chr2	Genotype:Treatment:Sex	1	0.010114822	0.010114822	0.005956419	0.938492375
Development	Luciferase	RanBP3_KD_40948	F	Chr2	Genotype:Replicate:Sex	4	0.835580034	0.208895008	0.123014152	0.974245837
Development	Luciferase	RanBP3_KD_40948	F	Chr2	Treatment:Replicate:Sex	4	15.93574716	3.98393679	2.346061833	0.052678418
Development	Luciferase	RanBP3_KD_40948	F	Chr2	Genotype:Treatment:Replicate:Sex	4	2.428709373	0.607177343	0.357554767	0.838878659
Development	Luciferase	RanBP3_KD_40948	F	Chr2	Residuals	1498	2543.81075	1.698138018	NA	NA
Development	Luciferase	dj-1B_KD_38999	G	Chr3	Genotype	1	80.60274225	80.60274225	70.3630672	1.22E-16
Development	Luciferase	dj-1B_KD_38999	G	Chr3	Treatment	1	382.5471179	382.5471179	333.948794	7.01E-67
Development	Luciferase	dj-1B_KD_38999	G	Chr3	Replicate	4	1250.033074	312.5082684	272.8075953	3.46E-172
Development	Luciferase	dj-1B_KD_38999	G	Chr3	Sex	1	181.4840714	181.4840714	158.4285541	1.92E-34
Development	Luciferase	dj-1B_KD_38999	G	Chr3	Genotype:Treatment	1	19.36327425	19.36327425	16.90338727	4.17E-05
Development	Luciferase	dj-1B_KD_38999	G	Chr3	Genotype:Replicate	3	44.35717891	14.7857263	12.90736549	2.57E-08
Development	Luciferase	dj-1B_KD_38999	G	Chr3	Treatment:Replicate	4	65.61675408	16.40418852	14.32022022	1.87E-11
Development	Luciferase	dj-1B_KD_38999	G	Chr3	Genotype:Sex	1	0.289323623	0.289323623	0.252568299	0.615353862
Development	Luciferase	dj-1B_KD_38999	G	Chr3	Treatment:Sex	1	0.263087126	0.263087126	0.229664856	0.631849548
Development	Luciferase	dj-1B_KD_38999	G	Chr3	Replicate:Sex	4	7.629767	1.90744175	1.665122653	0.155634533
Development	Luciferase	dj-1B_KD_38999	G	Chr3	Genotype:Treatment:Replicate	3	3.772592053	1.257530684	1.097775505	0.348959782
Development	Luciferase	dj-1B_KD_38999	G	Chr3	Genotype:Treatment:Sex	1	3.662935488	3.662935488	3.197600586	0.073969105
Development	Luciferase	dj-1B_KD_38999	G	Chr3	Genotype:Replicate:Sex	3	11.65854297	3.886180991	3.39248525	0.017386792
Development	Luciferase	dj-1B_KD_38999	G	Chr3	Treatment:Replicate:Sex	4	8.137388829	2.034347207	1.775906195	0.131190858
Development	Luciferase	dj-1B_KD_38999	G	Chr3	Genotype:Treatment:Replicate:Sex	1	2.640370934	2.640370934	2.304941399	0.12919573
Development	Luciferase	dj-1B_KD_38999	G	Chr3	Residuals	1359	1556.770207	1.145526275	NA	NA
Development	Luciferase	pHCl-2_KD_26003	G	Chr3	Genotype	1	372.7256625	372.7256625	180.5428438	3.77E-39
Development	Luciferase	pHCl-2_KD_26003	G	Chr3	Treatment	1	537.6982465	537.6982465	260.4531437	1.53E-54
Development	Luciferase	pHCl-2_KD_26003	G	Chr3	Replicate	4	1646.215991	411.5539978	199.3507199	9.93E-140
Development	Luciferase	pHCl-2_KD_26003	G	Chr3	Sex	1	187.1003819	187.1003819	90.62868059	5.86E-21
Development	Luciferase	pHCl-2_KD_26003	G	Chr3	Genotype:Treatment	1	48.59961616	48.59961616	23.54094121	1.34E-06
Development	Luciferase	pHCl-2_KD_26003	G	Chr3	Genotype:Replicate	4	194.1538543	48.53846358	23.5113198	6.21E-19
Development	Luciferase	pHCl-2_KD_26003	G	Chr3	Treatment:Replicate	4	139.2641019	34.81602548	16.86437206	1.46E-13
Development	Luciferase	pHCl-2_KD_26003	G	Chr3	Genotype:Sex	1	1.346758248	1.346758248	0.652349941	0.419389344
Development	Luciferase	pHCl-2_KD_26003	G	Chr3	Treatment:Sex	1	0.275543961	0.275543961	0.133469453	0.714908056
Development	Luciferase	pHCl-2_KD_26003	G	Chr3	Replicate:Sex	4	3.473523715	0.868380929	0.420630985	0.793860586
Development	Luciferase	pHCl-2_KD_26003	G	Chr3	Genotype:Treatment:Replicate	4	27.82080703	6.955201757	3.368997713	0.009356247
Development	Luciferase	pHCl-2_KD_26003	G	Chr3	Genotype:Treatment:Sex	1	4.769052087	4.769052087	2.310058879	0.128729387
Development	Luciferase	pHCl-2_KD_26003	G	Chr3	Genotype:Replicate:Sex	4	9.469164239	2.36729106	1.146681066	0.332800275
Development	Luciferase	pHCl-2_KD_26003	G	Chr3	Treatment:Replicate:Sex	4	17.57478247	4.393695619	2.128241711	0.074998121
Development	Luciferase	pHCl-2_KD_26003	G	Chr3	Genotype:Treatment:Replicate:Sex	4	12.49444368	3.123610919	1.513031312	0.195830025
Development	Luciferase	pHCl-2_KD_26003	G	Chr3	Residuals	1662	3431.152618	2.064472093	NA	NA
Development	Luciferase	CG11318_KD_51792	G	Chr3	Genotype	1	3.265884071	3.265884071	2.253722475	0.133522675
Development	Luciferase	CG11318_KD_51792	G	Chr3	Treatment	1	681.1087103	681.1087103	470.0197482	6.59E-90
Development	Luciferase	CG11318_KD_51792	G	Chr3	Replicate	4	685.598437	171.3996093	118.2795051	8.66E-87
Development	Luciferase	CG11318_KD_51792	G	Chr3	Sex	1	100.2935496	100.2935496	69.21060945	2.10E-16
Development	Luciferase	CG11318_KD_51792	G	Chr3	Genotype:Treatment	1	0.626742762	0.626742762	0.432502875	0.510873291
Development	Luciferase	CG11318_KD_51792	G	Chr3	Genotype:Replicate	4	125.9440435	31.48601088	21.72787791	2.09E-17
Development	Luciferase	CG11318_KD_51792	G	Chr3	Treatment:Replicate	4	74.88681395	18.72170349	12.91948	2.50E-10
Development	Luciferase	CG11318_KD_51792	G	Chr3	Genotype:Sex	1	9.294355046	9.294355046	6.413851932	0.011433665
Development	Luciferase	CG11318_KD_51792	G	Chr3	Treatment:Sex	1	2.82992951	2.82992951	1.952878793	0.162502079
Development	Luciferase	CG11318_KD_51792	G	Chr3	Replicate:Sex	4	4.36987322	1.092468305	0.753890928	0.555409659
Development	Luciferase	CG11318_KD_51792	G	Chr3	Genotype:Treatment:Replicate	4	30.14735597	7.536838992	5.201024611	0.000369215
Development	Luciferase	CG11318_KD_51792	G	Chr3	Genotype:Treatment:Sex	1	0.019491901	0.019491901	0.013450978	0.907686608
Development	Luciferase	CG11318_KD_51792	G	Chr3	Genotype:Replicate:Sex	4	16.51116953	4.127792381	2.848508478	0.022847363
Development	Luciferase	CG11318_KD_51792	G	Chr3	Treatment:Replicate:Sex	4	6.447881434	1.611970358	1.112389095	0.349045904
Development	Luciferase	CG11318_KD_51792	G	Chr3	Genotype:Treatment:Replicate:Sex	4	15.98547054	3.996367635	2.75781484	0.026617126
Development	Luciferase	CG11318_KD_51792	G	Chr3	Residuals	1377	1995.419762	1.449106581	NA	NA
Development	Luciferase	Xrp1_KD_51054	E	Chr2	Genotype	1	6.328714796	6.328714796	4.150589508	0.041792375
Development	Luciferase	Xrp1_KD_51054	E	Chr2	Treatment	1	434.2076444	434.2076444	284.7683536	1.04E-58
Development	Luciferase	Xrp1_KD_51054	E	Chr2	Replicate	4	947.3954832	236.8488708	155.3336609	1.48E-111
Development	Luciferase	Xrp1_KD_51054	E	Chr2	Sex	1	210.2875521	210.2875521	137.9138317	1.51E-30
Development	Luciferase	Xrp1_KD_51054	E	Chr2	Genotype:Treatment	1	72.07449156	72.07449156	47.26893818	9.00E-12
Development	Luciferase	Xrp1_KD_51054	E	Chr2	Genotype:Replicate	4	59.02312482	14.7557812	9.677350399	9.94E-08
Development	Luciferase	Xrp1_KD_51054	E	Chr2	Treatment:Replicate	4	13.81372272	3.45343068	2.264878985	0.060141122
Development	Luciferase	Xrp1_KD_51054	E	Chr2	Genotype:Sex	1	1.487797864	1.487797864	0.97574917	0.323407222
Development	Luciferase	Xrp1_KD_51054	E	Chr2	Treatment:Sex	1	0.956757501	0.956757501	0.627474578	0.428406371
Development	Luciferase	Xrp1_KD_51054	E	Chr2	Replicate:Sex	4	14.27415899	3.568539748	2.340371484	0.053163003
Development	Luciferase	Xrp1_KD_51054	E	Chr2	Genotype:Treatment:Replicate	4	90.69620243	22.67405061	14.87042466	6.32E-12
Development	Luciferase	Xrp1_KD_51054	E	Chr2	Genotype:Treatment:Sex	1	2.361174539	2.361174539	1.548539725	0.213542363
Development	Luciferase	Xrp1_KD_51054	E	Chr2	Genotype:Replicate:Sex	4	2.725489352	0.681372338	0.446867487	0.774751285
Development	Luciferase	Xrp1_KD_51054	E	Chr2	Treatment:Replicate:Sex	4	8.028075431	2.007018858	1.316272211	0.261695507
Development	Luciferase	Xrp1_KD_51054	E	Chr2	Genotype:Treatment:Replicate:Sex	4	21.65593658	5.413984145	3.550677589	0.006842647
Development	Luciferase	Xrp1_KD_51054	E	Chr2	Residuals	1525	2325.281757	1.524774923	NA	NA
Development	Luciferase	Xrp1_KD_34521	E	Chr3	Genotype	1	45.81245727	45.81245727	37.50606939	1.18E-09
Development	Luciferase	Xrp1_KD_34521	E	Chr3	Treatment	1	814.6665306	814.6665306	666.957008	1.77E-120
Development	Luciferase	Xrp1_KD_34521	E	Chr3	Replicate	4	709.8314941	177.4578735	145.2824781	7.22E-104
Development	Luciferase	Xrp1_KD_34521	E	Chr3	Sex	1	156.133479	156.133479	127.8244706	2.04E-28
Development	Luciferase	Xrp1_KD_34521	E	Chr3	Genotype:Treatment	1	4.609816172	4.609816172	3.773997195	0.052256523
Development	Luciferase	Xrp1_KD_34521	E	Chr3	Genotype:Replicate	4	84.96169609	21.24042402	17.38926189	6.23E-14
Development	Luciferase	Xrp1_KD_34521	E	Chr3	Treatment:Replicate	4	124.9458115	31.23645287	25.57288211	1.79E-20
Development	Luciferase	Xrp1_KD_34521	E	Chr3	Genotype:Sex	1	0.06700204	0.06700204	0.054853708	0.814857414
Development	Luciferase	Xrp1_KD_34521	E	Chr3	Treatment:Sex	1	0.067889248	0.067889248	0.055580054	0.813658072
Development	Luciferase	Xrp1_KD_34521	E	Chr3	Replicate:Sex	4	7.973060933	1.993265233	1.631860603	0.163731133
Development	Luciferase	Xrp1_KD_34521	E	Chr3	Genotype:Treatment:Replicate	4	31.27800349	7.819500872	6.401724767	4.19E-05
Development	Luciferase	Xrp1_KD_34521	E	Chr3	Genotype:Treatment:Sex	1	1.631022373	1.631022373	1.335297034	0.248063356
Development	Luciferase	Xrp1_KD_34521	E	Chr3	Genotype:Replicate:Sex	4	8.191798575	2.047949644	1.676630027	0.152898149
Development	Luciferase	Xrp1_KD_34521	E	Chr3	Treatment:Replicate:Sex	4	13.06854332	3.267135829	2.674762072	0.030588307
Development	Luciferase	Xrp1_KD_34521	E	Chr3	Genotype:Treatment:Replicate:Sex	4	6.81057544	1.70264386	1.393932624	0.233765996
Development	Luciferase	Xrp1_KD_34521	E	Chr3	Residuals	1392	1700.283222	1.221467832	NA	NA
Development	Luciferase	Ndae1_KD_62177	B	Chr2	Genotype	1	93.01191238	93.01191238	74.59912289	1.55E-17
Development	Luciferase	Ndae1_KD_62177	B	Chr2	Treatment	1	1030.646523	1030.646523	826.6180609	4.01E-143
Development	Luciferase	Ndae1_KD_62177	B	Chr2	Replicate	4	545.4064199	136.351605	109.3592194	4.07E-81
Development	Luciferase	Ndae1_KD_62177	B	Chr2	Sex	1	175.3602277	175.3602277	140.6456317	5.61E-31
Development	Luciferase	Ndae1_KD_62177	B	Chr2	Genotype:Treatment	1	54.6194178	54.6194178	43.80686899	5.16E-11
Development	Luciferase	Ndae1_KD_62177	B	Chr2	Genotype:Replicate	4	451.3628286	112.8407072	90.5025772	1.89E-68
Development	Luciferase	Ndae1_KD_62177	B	Chr2	Treatment:Replicate	4	105.9946842	26.49867104	21.25295101	4.95E-17
Development	Luciferase	Ndae1_KD_62177	B	Chr2	Genotype:Sex	1	1.147087004	1.147087004	0.920007794	0.337639253
Development	Luciferase	Ndae1_KD_62177	B	Chr2	Treatment:Sex	1	0.143375317	0.143375317	0.114992506	0.734581368
Development	Luciferase	Ndae1_KD_62177	B	Chr2	Replicate:Sex	4	7.539584426	1.884896106	1.511759007	0.196307422
Development	Luciferase	Ndae1_KD_62177	B	Chr2	Genotype:Treatment:Replicate	4	19.2704421	4.817610524	3.863908507	0.003971814
Development	Luciferase	Ndae1_KD_62177	B	Chr2	Genotype:Treatment:Sex	1	6.040664082	6.040664082	4.844844393	0.027892319
Development	Luciferase	Ndae1_KD_62177	B	Chr2	Genotype:Replicate:Sex	4	0.994048754	0.248512188	0.199316311	0.938768341
Development	Luciferase	Ndae1_KD_62177	B	Chr2	Treatment:Replicate:Sex	4	3.710588183	0.927647046	0.744008528	0.562018889
Development	Luciferase	Ndae1_KD_62177	B	Chr2	Genotype:Treatment:Replicate:Sex	4	6.901803996	1.725450999	1.383877912	0.237234737
Development	Luciferase	Ndae1_KD_62177	B	Chr2	Residuals	1394	1738.071452	1.246823136	NA	NA
Development	Luciferase	Ndc1_KD_67275	F	Chr2	Genotype	1	4.635779853	4.635779853	3.805464283	0.051271105
Development	Luciferase	Ndc1_KD_67275	F	Chr2	Treatment	1	805.8706015	805.8706015	661.5309372	3.28E-121
Development	Luciferase	Ndc1_KD_67275	F	Chr2	Replicate	4	798.3265358	199.581634	163.8345227	1.74E-116
Development	Luciferase	Ndc1_KD_67275	F	Chr2	Sex	1	134.0616199	134.0616199	110.049813	6.75E-25
Development	Luciferase	Ndc1_KD_67275	F	Chr2	Genotype:Treatment	1	0.027786288	0.027786288	0.02280948	0.879973822
Development	Luciferase	Ndc1_KD_67275	F	Chr2	Genotype:Replicate	4	81.9550627	20.48876567	16.81901826	1.70E-13
Development	Luciferase	Ndc1_KD_67275	F	Chr2	Treatment:Replicate	4	83.812488	20.953122	17.20020362	8.35E-14
Development	Luciferase	Ndc1_KD_67275	F	Chr2	Genotype:Sex	1	2.484318947	2.484318947	2.039352023	0.153482538
Development	Luciferase	Ndc1_KD_67275	F	Chr2	Treatment:Sex	1	0.180642223	0.180642223	0.148287354	0.700231875
Development	Luciferase	Ndc1_KD_67275	F	Chr2	Replicate:Sex	4	24.10999046	6.027497615	4.947911164	0.000578678
Development	Luciferase	Ndc1_KD_67275	F	Chr2	Genotype:Treatment:Replicate	4	29.09049545	7.272623864	5.970022571	9.14E-05
Development	Luciferase	Ndc1_KD_67275	F	Chr2	Genotype:Treatment:Sex	1	3.848041979	3.848041979	3.158818317	0.075719876
Development	Luciferase	Ndc1_KD_67275	F	Chr2	Genotype:Replicate:Sex	4	6.901023672	1.725255918	1.416244943	0.226178376
Development	Luciferase	Ndc1_KD_67275	F	Chr2	Treatment:Replicate:Sex	4	2.616011374	0.654002843	0.536864247	0.708678723
Development	Luciferase	Ndc1_KD_67275	F	Chr2	Genotype:Treatment:Replicate:Sex	4	7.410958165	1.852739541	1.520894946	0.193591817
Development	Luciferase	Ndc1_KD_67275	F	Chr2	Residuals	1504	1832.158281	1.218190346	NA	NA
Development	Luciferase	Nup98-96_KD_28562	F	Chr3	Genotype	1	175.6329959	175.6329959	122.2017801	2.13E-27
Development	Luciferase	Nup98-96_KD_28562	F	Chr3	Treatment	1	527.67957	527.67957	367.1484532	1.28E-73
Development	Luciferase	Nup98-96_KD_28562	F	Chr3	Replicate	4	1087.470511	271.8676277	189.1598323	3.89E-132
Development	Luciferase	Nup98-96_KD_28562	F	Chr3	Sex	1	122.8064087	122.8064087	85.4461411	7.61E-20
Development	Luciferase	Nup98-96_KD_28562	F	Chr3	Genotype:Treatment	1	32.03248334	32.03248334	22.28753466	2.56E-06
Development	Luciferase	Nup98-96_KD_28562	F	Chr3	Genotype:Replicate	4	312.9060501	78.22651253	54.42837794	5.56E-43
Development	Luciferase	Nup98-96_KD_28562	F	Chr3	Treatment:Replicate	4	44.58636181	11.14659045	7.755565451	3.47E-06
Development	Luciferase	Nup98-96_KD_28562	F	Chr3	Genotype:Sex	1	5.551857969	5.551857969	3.862867129	0.049544104
Development	Luciferase	Nup98-96_KD_28562	F	Chr3	Treatment:Sex	1	3.824797974	3.824797974	2.661214759	0.103025196
Development	Luciferase	Nup98-96_KD_28562	F	Chr3	Replicate:Sex	4	12.90878582	3.227196456	2.245416071	0.062068327
Development	Luciferase	Nup98-96_KD_28562	F	Chr3	Genotype:Treatment:Replicate	4	54.12239248	13.53059812	9.414308328	1.61E-07
Development	Luciferase	Nup98-96_KD_28562	F	Chr3	Genotype:Treatment:Sex	1	0.067395074	0.067395074	0.046892089	0.828590797
Development	Luciferase	Nup98-96_KD_28562	F	Chr3	Genotype:Replicate:Sex	4	5.017286285	1.254321571	0.872730822	0.479515146
Development	Luciferase	Nup98-96_KD_28562	F	Chr3	Treatment:Replicate:Sex	4	5.506655311	1.376663828	0.957854015	0.429620324
Development	Luciferase	Nup98-96_KD_28562	F	Chr3	Genotype:Treatment:Replicate:Sex	4	4.263265306	1.065816326	0.741572799	0.563637604
Development	Luciferase	Nup98-96_KD_28562	F	Chr3	Residuals	1551	2229.155553	1.437237623	NA	NA
Development	Luciferase	ben_KD_28721	A	Chr3	Genotype	1	653.1588841	653.1588841	470.743907	4.14E-88
Development	Luciferase	ben_KD_28721	A	Chr3	Treatment	1	449.9235825	449.9235825	324.2683981	3.06E-64
Development	Luciferase	ben_KD_28721	A	Chr3	Replicate	4	997.0214297	249.2553574	179.6430297	3.08E-120
Development	Luciferase	ben_KD_28721	A	Chr3	Sex	1	157.7809966	157.7809966	113.7157353	2.07E-25
Development	Luciferase	ben_KD_28721	A	Chr3	Genotype:Treatment	1	3.300025441	3.300025441	2.378390476	0.123292358
Development	Luciferase	ben_KD_28721	A	Chr3	Genotype:Replicate	4	8.155903005	2.038975751	1.469528219	0.209187497
Development	Luciferase	ben_KD_28721	A	Chr3	Treatment:Replicate	4	48.25628015	12.06407004	8.694802448	6.45E-07
Development	Luciferase	ben_KD_28721	A	Chr3	Genotype:Sex	1	0.302700189	0.302700189	0.218161727	0.640530405
Development	Luciferase	ben_KD_28721	A	Chr3	Treatment:Sex	1	1.818092794	1.818092794	1.310333712	0.252566373
Development	Luciferase	ben_KD_28721	A	Chr3	Replicate:Sex	4	10.70348956	2.67587239	1.928551619	0.103386695
Development	Luciferase	ben_KD_28721	A	Chr3	Genotype:Treatment:Replicate	1	8.166410897	8.166410897	5.885686111	0.015413567
Development	Luciferase	ben_KD_28721	A	Chr3	Genotype:Treatment:Sex	1	0.276172666	0.276172666	0.199042841	0.655576401
Development	Luciferase	ben_KD_28721	A	Chr3	Genotype:Replicate:Sex	4	1.992037251	0.498009313	0.358924689	0.837907285
Development	Luciferase	ben_KD_28721	A	Chr3	Treatment:Replicate:Sex	4	8.765216238	2.19130406	1.579314099	0.177449224
Development	Luciferase	ben_KD_28721	A	Chr3	Residuals	1180	1637.254294	1.387503639	NA	NA
Development	Luciferase	Mnn1_KD_51862	B	Chr2	Genotype	1	70.14733975	70.14733975	45.27011685	2.58E-11
Development	Luciferase	Mnn1_KD_51862	B	Chr2	Treatment	1	572.9352343	572.9352343	369.7480916	1.32E-72
Development	Luciferase	Mnn1_KD_51862	B	Chr2	Replicate	4	1051.114818	262.7787044	169.5862266	1.26E-116
Development	Luciferase	Mnn1_KD_51862	B	Chr2	Sex	1	161.0108139	161.0108139	103.9095479	1.62E-23
Development	Luciferase	Mnn1_KD_51862	B	Chr2	Genotype:Treatment	1	2.587627062	2.587627062	1.669944717	0.196498638
Development	Luciferase	Mnn1_KD_51862	B	Chr2	Genotype:Replicate	4	212.6122228	53.15305569	34.30272695	3.11E-27
Development	Luciferase	Mnn1_KD_51862	B	Chr2	Treatment:Replicate	4	115.013708	28.75342699	18.55624182	7.74E-15
Development	Luciferase	Mnn1_KD_51862	B	Chr2	Genotype:Sex	1	0.121013157	0.121013157	0.078096757	0.779938432
Development	Luciferase	Mnn1_KD_51862	B	Chr2	Treatment:Sex	1	0.682149517	0.682149517	0.440230356	0.507130491
Development	Luciferase	Mnn1_KD_51862	B	Chr2	Replicate:Sex	4	14.75012252	3.687530629	2.379775812	0.049925321
Development	Luciferase	Mnn1_KD_51862	B	Chr2	Genotype:Treatment:Replicate	4	101.0407496	25.26018739	16.30185319	4.94E-13
Development	Luciferase	Mnn1_KD_51862	B	Chr2	Genotype:Treatment:Sex	1	3.277576305	3.277576305	2.115208685	0.146086758
Development	Luciferase	Mnn1_KD_51862	B	Chr2	Genotype:Replicate:Sex	4	11.30281149	2.825702872	1.823588744	0.121841362
Development	Luciferase	Mnn1_KD_51862	B	Chr2	Treatment:Replicate:Sex	4	24.59839583	6.149598957	3.96869025	0.003314834
Development	Luciferase	Mnn1_KD_51862	B	Chr2	Genotype:Treatment:Replicate:Sex	3	95.65889198	31.88629733	20.57806341	5.03E-13
Development	Luciferase	Mnn1_KD_51862	B	Chr2	Residuals	1283	1988.045165	1.549528577	NA	NA
Development	Luciferase	CG4496_KD_51428	B	Chr3	Genotype	1	1003.595092	1003.595092	772.0294546	4.19E-136
Development	Luciferase	CG4496_KD_51428	B	Chr3	Treatment	1	794.2090725	794.2090725	610.9563528	1.61E-112
Development	Luciferase	CG4496_KD_51428	B	Chr3	Replicate	4	525.3006695	131.3251674	101.0237078	9.16E-76
Development	Luciferase	CG4496_KD_51428	B	Chr3	Sex	1	296.8546247	296.8546247	228.3595404	5.81E-48
Development	Luciferase	CG4496_KD_51428	B	Chr3	Genotype:Treatment	1	9.712954059	9.712954059	7.471824728	0.006344844
Development	Luciferase	CG4496_KD_51428	B	Chr3	Genotype:Replicate	4	251.5489346	62.88723365	48.37687737	3.45E-38
Development	Luciferase	CG4496_KD_51428	B	Chr3	Treatment:Replicate	4	22.41706377	5.604265943	4.311159365	0.001805001
Development	Luciferase	CG4496_KD_51428	B	Chr3	Genotype:Sex	1	39.73764581	39.73764581	30.56873561	3.83E-08
Development	Luciferase	CG4496_KD_51428	B	Chr3	Treatment:Sex	1	2.269780924	2.269780924	1.746060481	0.186585166
Development	Luciferase	CG4496_KD_51428	B	Chr3	Replicate:Sex	4	5.929749589	1.482437397	1.140385544	0.335790223
Development	Luciferase	CG4496_KD_51428	B	Chr3	Genotype:Treatment:Replicate	4	59.02342113	14.75585528	11.35114649	4.53E-09
Development	Luciferase	CG4496_KD_51428	B	Chr3	Genotype:Treatment:Sex	1	17.58893873	17.58893873	13.53053526	0.000243459
Development	Luciferase	CG4496_KD_51428	B	Chr3	Genotype:Replicate:Sex	4	1.002125563	0.250531391	0.19272475	0.942262723
Development	Luciferase	CG4496_KD_51428	B	Chr3	Treatment:Replicate:Sex	4	1.540584805	0.385146201	0.296279061	0.880487478
Development	Luciferase	CG4496_KD_51428	B	Chr3	Genotype:Treatment:Replicate:Sex	4	12.78867949	3.197169872	2.459467301	0.043736382
Development	Luciferase	CG4496_KD_51428	B	Chr3	Residuals	1423	1849.820376	1.299944045	NA	NA
Development	Luciferase	Trpm_KD_57871	C	Chr2	Genotype	1	25.38288875	25.38288875	18.55559862	1.78E-05
Development	Luciferase	Trpm_KD_57871	C	Chr2	Treatment	1	608.8526008	608.8526008	445.0882085	4.23E-85
Development	Luciferase	Trpm_KD_57871	C	Chr2	Replicate	4	716.2363578	179.0590894	130.8971814	7.37E-94
Development	Luciferase	Trpm_KD_57871	C	Chr2	Sex	1	136.1572604	136.1572604	99.53474951	1.25E-22
Development	Luciferase	Trpm_KD_57871	C	Chr2	Genotype:Treatment	1	0.02749296	0.02749296	0.02009812	0.88728556
Development	Luciferase	Trpm_KD_57871	C	Chr2	Genotype:Replicate	4	50.87290004	12.71822501	9.297376701	2.09E-07
Development	Luciferase	Trpm_KD_57871	C	Chr2	Treatment:Replicate	4	82.79472488	20.69868122	15.13131246	4.29E-12
Development	Luciferase	Trpm_KD_57871	C	Chr2	Genotype:Sex	1	0.015551739	0.015551739	0.011368754	0.915103596
Development	Luciferase	Trpm_KD_57871	C	Chr2	Treatment:Sex	1	0.013153244	0.013153244	0.009615388	0.921901428
Development	Luciferase	Trpm_KD_57871	C	Chr2	Replicate:Sex	4	2.740970624	0.685242656	0.500931466	0.735074155
Development	Luciferase	Trpm_KD_57871	C	Chr2	Genotype:Treatment:Replicate	4	9.552660531	2.388165133	1.745815225	0.137492748
Development	Luciferase	Trpm_KD_57871	C	Chr2	Genotype:Treatment:Sex	1	7.340034112	7.340034112	5.365769366	0.020692035
Development	Luciferase	Trpm_KD_57871	C	Chr2	Genotype:Replicate:Sex	4	1.774685525	0.443671381	0.324336137	0.861765999
Development	Luciferase	Trpm_KD_57871	C	Chr2	Treatment:Replicate:Sex	4	11.02775604	2.756939009	2.0153992	0.090026264
Development	Luciferase	Trpm_KD_57871	C	Chr2	Genotype:Treatment:Replicate:Sex	4	5.427916188	1.356979047	0.991989477	0.410772542
Development	Luciferase	Trpm_KD_57871	C	Chr2	Residuals	1288	1761.902775	1.367936937	NA	NA
Development	Luciferase	Trpm_KD_51713	C	Chr2	Genotype	1	20.79871097	20.79871097	11.56421881	0.000689682
Development	Luciferase	Trpm_KD_51713	C	Chr2	Treatment	1	888.6537834	888.6537834	494.0972933	4.66E-95
Development	Luciferase	Trpm_KD_51713	C	Chr2	Replicate	4	822.2090552	205.5522638	114.2883979	2.61E-85
Development	Luciferase	Trpm_KD_51713	C	Chr2	Sex	1	152.5417471	152.5417471	84.81420522	1.05E-19
Development	Luciferase	Trpm_KD_51713	C	Chr2	Genotype:Treatment	1	2.002100603	2.002100603	1.113180979	0.29155853
Development	Luciferase	Trpm_KD_51713	C	Chr2	Genotype:Replicate	4	198.996169	49.74904224	27.66079161	3.36E-22
Development	Luciferase	Trpm_KD_51713	C	Chr2	Treatment:Replicate	4	160.3531666	40.08829164	22.28935133	6.59E-18
Development	Luciferase	Trpm_KD_51713	C	Chr2	Genotype:Sex	1	0.003555567	0.003555567	0.001976918	0.964541521
Development	Luciferase	Trpm_KD_51713	C	Chr2	Treatment:Sex	1	0.371495843	0.371495843	0.206554109	0.649546409
Development	Luciferase	Trpm_KD_51713	C	Chr2	Replicate:Sex	4	18.30955594	4.577388984	2.545058098	0.037926704
Development	Luciferase	Trpm_KD_51713	C	Chr2	Genotype:Treatment:Replicate	4	46.34705948	11.58676487	6.442316757	3.86E-05
Development	Luciferase	Trpm_KD_51713	C	Chr2	Genotype:Treatment:Sex	1	2.138560091	2.138560091	1.189053344	0.275692742
Development	Luciferase	Trpm_KD_51713	C	Chr2	Genotype:Replicate:Sex	4	10.73523447	2.683808617	1.492215077	0.202070845
Development	Luciferase	Trpm_KD_51713	C	Chr2	Treatment:Replicate:Sex	4	11.6906382	2.922659551	1.625017752	0.165389053
Development	Luciferase	Trpm_KD_51713	C	Chr2	Genotype:Treatment:Replicate:Sex	4	41.10459825	10.27614956	5.713606108	0.000145366
Development	Luciferase	Trpm_KD_51713	C	Chr2	Residuals	1526	2744.572156	1.798540076	NA	NA
Development	Luciferase	MTF-1_KD_33381	D	Chr3	Genotype	1	89.72039704	89.72039704	60.09403297	1.60E-14
Development	Luciferase	MTF-1_KD_33381	D	Chr3	Treatment	1	1022.064807	1022.064807	684.5711591	7.71E-126
Development	Luciferase	MTF-1_KD_33381	D	Chr3	Replicate	4	1599.617921	399.9044804	267.8529501	3.60E-176
Development	Luciferase	MTF-1_KD_33381	D	Chr3	Sex	1	249.5046182	249.5046182	167.1162773	1.99E-36
Development	Luciferase	MTF-1_KD_33381	D	Chr3	Genotype:Treatment	1	4.609392489	4.609392489	3.087335693	0.079095871
Development	Luciferase	MTF-1_KD_33381	D	Chr3	Genotype:Replicate	4	37.3281435	9.332035876	6.250525969	5.46E-05
Development	Luciferase	MTF-1_KD_33381	D	Chr3	Treatment:Replicate	4	90.34381515	22.58595379	15.12789841	3.82E-12
Development	Luciferase	MTF-1_KD_33381	D	Chr3	Genotype:Sex	1	5.035522377	5.035522377	3.37275422	0.066468979
Development	Luciferase	MTF-1_KD_33381	D	Chr3	Treatment:Sex	1	14.21623918	14.21623918	9.521927836	0.002065245
Development	Luciferase	MTF-1_KD_33381	D	Chr3	Replicate:Sex	4	8.811243986	2.202810997	1.47542589	0.207166955
Development	Luciferase	MTF-1_KD_33381	D	Chr3	Genotype:Treatment:Replicate	4	38.65091161	9.662727903	6.472020949	3.64E-05
Development	Luciferase	MTF-1_KD_33381	D	Chr3	Genotype:Treatment:Sex	1	39.27623616	39.27623616	26.30692138	3.27E-07
Development	Luciferase	MTF-1_KD_33381	D	Chr3	Genotype:Replicate:Sex	4	19.30547653	4.826369132	3.232664983	0.011843561
Development	Luciferase	MTF-1_KD_33381	D	Chr3	Treatment:Replicate:Sex	4	4.342947437	1.085736859	0.727218211	0.573330026
Development	Luciferase	MTF-1_KD_33381	D	Chr3	Genotype:Treatment:Replicate:Sex	4	31.82466606	7.956166514	5.328979236	0.000290626
Development	Luciferase	MTF-1_KD_33381	D	Chr3	Residuals	1594	2379.842154	1.493000097	NA	NA
Development	Luciferase	MTF-1_KD_34094	D	Chr3	Genotype	1	7.990605237	7.990605237	5.750697733	0.016613969
Development	Luciferase	MTF-1_KD_34094	D	Chr3	Treatment	1	767.222217	767.222217	552.1563053	5.22E-103
Development	Luciferase	MTF-1_KD_34094	D	Chr3	Replicate	4	1154.934029	288.7335073	207.7964156	1.20E-139
Development	Luciferase	MTF-1_KD_34094	D	Chr3	Sex	1	163.5295877	163.5295877	117.6893617	2.26E-26
Development	Luciferase	MTF-1_KD_34094	D	Chr3	Genotype:Treatment	1	6.354422644	6.354422644	4.573165964	0.032651271
Development	Luciferase	MTF-1_KD_34094	D	Chr3	Genotype:Replicate	4	6.283396875	1.570849219	1.130512492	0.340426097
Development	Luciferase	MTF-1_KD_34094	D	Chr3	Treatment:Replicate	4	81.44056081	20.3601402	14.652834	9.98E-12
Development	Luciferase	MTF-1_KD_34094	D	Chr3	Genotype:Sex	1	0.405983581	0.405983581	0.292179227	0.588914441
Development	Luciferase	MTF-1_KD_34094	D	Chr3	Treatment:Sex	1	0.13480735	0.13480735	0.097018473	0.755484297
Development	Luciferase	MTF-1_KD_34094	D	Chr3	Replicate:Sex	4	2.223232181	0.555808045	0.400005253	0.808746861
Development	Luciferase	MTF-1_KD_34094	D	Chr3	Genotype:Treatment:Replicate	4	16.16296063	4.040740158	2.908049463	0.020658442
Development	Luciferase	MTF-1_KD_34094	D	Chr3	Genotype:Treatment:Sex	1	1.619722955	1.619722955	1.165686059	0.280477666
Development	Luciferase	MTF-1_KD_34094	D	Chr3	Genotype:Replicate:Sex	4	6.020936924	1.505234231	1.083290542	0.363243869
Development	Luciferase	MTF-1_KD_34094	D	Chr3	Treatment:Replicate:Sex	4	7.947545972	1.986886493	1.429927185	0.221710305
Development	Luciferase	MTF-1_KD_34094	D	Chr3	Genotype:Treatment:Replicate:Sex	4	7.465633936	1.866408484	1.343221286	0.251729568
Development	Luciferase	MTF-1_KD_34094	D	Chr3	Residuals	1383	1921.681082	1.389501867	NA	NA
Development	Luciferase	Mekk1_KD_28587	E	Chr3	Genotype	1	168.4717205	168.4717205	141.9183985	3.25E-31
Development	Luciferase	Mekk1_KD_28587	E	Chr3	Treatment	1	577.5194265	577.5194265	486.4948958	1.38E-92
Development	Luciferase	Mekk1_KD_28587	E	Chr3	Replicate	4	222.4456073	55.61140183	46.84632568	5.87E-37
Development	Luciferase	Mekk1_KD_28587	E	Chr3	Sex	1	170.9504579	170.9504579	144.0064549	1.25E-31
Development	Luciferase	Mekk1_KD_28587	E	Chr3	Genotype:Treatment	1	9.029494033	9.029494033	7.606328995	0.005893177
Development	Luciferase	Mekk1_KD_28587	E	Chr3	Genotype:Replicate	4	485.5637549	121.3909387	102.2581568	2.61E-76
Development	Luciferase	Mekk1_KD_28587	E	Chr3	Treatment:Replicate	4	29.63306469	7.408266173	6.240627613	5.63E-05
Development	Luciferase	Mekk1_KD_28587	E	Chr3	Genotype:Sex	1	1.648667165	1.648667165	1.388815898	0.238808478
Development	Luciferase	Mekk1_KD_28587	E	Chr3	Treatment:Sex	1	1.284255234	1.284255234	1.08184	0.298468625
Development	Luciferase	Mekk1_KD_28587	E	Chr3	Replicate:Sex	4	1.541540259	0.385385065	0.324643394	0.861561565
Development	Luciferase	Mekk1_KD_28587	E	Chr3	Genotype:Treatment:Replicate	4	57.28763977	14.32190994	12.06459171	1.22E-09
Development	Luciferase	Mekk1_KD_28587	E	Chr3	Genotype:Treatment:Sex	1	0.619651058	0.619651058	0.521986037	0.470118225
Development	Luciferase	Mekk1_KD_28587	E	Chr3	Genotype:Replicate:Sex	4	5.250854444	1.312713611	1.105812968	0.352215035
Development	Luciferase	Mekk1_KD_28587	E	Chr3	Treatment:Replicate:Sex	4	7.56174185	1.890435462	1.592478385	0.173837838
Development	Luciferase	Mekk1_KD_28587	E	Chr3	Genotype:Treatment:Replicate:Sex	4	7.324725232	1.831181308	1.542563451	0.187446412
Development	Luciferase	Mekk1_KD_28587	E	Chr3	Residuals	1379	1637.014686	1.187102745	NA	NA
Development	Luciferase	Octa2R_KD_50678	E	Chr3	Genotype	1	1.077989905	1.077989905	0.955406237	0.328509925
Development	Luciferase	Octa2R_KD_50678	E	Chr3	Treatment	1	677.0295905	677.0295905	600.0411418	3.46E-111
Development	Luciferase	Octa2R_KD_50678	E	Chr3	Replicate	4	613.8834614	153.4708653	136.0189194	9.28E-99
Development	Luciferase	Octa2R_KD_50678	E	Chr3	Sex	1	176.1995602	176.1995602	156.1630197	4.15E-34
Development	Luciferase	Octa2R_KD_50678	E	Chr3	Genotype:Treatment	1	4.78229539	4.78229539	4.238476467	0.039695784
Development	Luciferase	Octa2R_KD_50678	E	Chr3	Genotype:Replicate	4	175.4050955	43.85127388	38.8647244	6.08E-31
Development	Luciferase	Octa2R_KD_50678	E	Chr3	Treatment:Replicate	4	91.22137615	22.80534404	20.21203337	3.24E-16
Development	Luciferase	Octa2R_KD_50678	E	Chr3	Genotype:Sex	1	0.907417851	0.907417851	0.804230792	0.369980196
Development	Luciferase	Octa2R_KD_50678	E	Chr3	Treatment:Sex	1	0.840089915	0.840089915	0.744559054	0.388346947
Development	Luciferase	Octa2R_KD_50678	E	Chr3	Replicate:Sex	4	6.091923891	1.522980973	1.349795127	0.249307843
Development	Luciferase	Octa2R_KD_50678	E	Chr3	Genotype:Treatment:Replicate	4	35.86971343	8.967428357	7.94769686	2.46E-06
Development	Luciferase	Octa2R_KD_50678	E	Chr3	Genotype:Treatment:Sex	1	0.661753219	0.661753219	0.586501924	0.443899558
Development	Luciferase	Octa2R_KD_50678	E	Chr3	Genotype:Replicate:Sex	4	3.638101018	0.909525254	0.806098551	0.521218381
Development	Luciferase	Octa2R_KD_50678	E	Chr3	Treatment:Replicate:Sex	4	3.540205048	0.885051262	0.78440762	0.535263937
Development	Luciferase	Octa2R_KD_50678	E	Chr3	Genotype:Treatment:Replicate:Sex	4	10.67040012	2.667600031	2.36425378	0.051146088
Development	Luciferase	Octa2R_KD_50678	E	Chr3	Residuals	1451	1637.170966	1.128305283	NA	NA
Development	Luciferase	ATPsynD_KD_33740	E	Chr3	Genotype	1	41.60226973	41.60226973	37.5205841	1.17E-09
Development	Luciferase	ATPsynD_KD_33740	E	Chr3	Treatment	1	411.1035245	411.1035245	370.7692986	1.54E-73
Development	Luciferase	ATPsynD_KD_33740	E	Chr3	Replicate	4	958.4007221	239.6001805	216.0925061	1.10E-144
Development	Luciferase	ATPsynD_KD_33740	E	Chr3	Sex	1	145.1081585	145.1081585	130.8712938	4.83E-29
Development	Luciferase	ATPsynD_KD_33740	E	Chr3	Genotype:Treatment	1	15.79725004	15.79725004	14.24734882	0.000166939
Development	Luciferase	ATPsynD_KD_33740	E	Chr3	Genotype:Replicate	4	20.45434916	5.113587289	4.611882554	0.001058447
Development	Luciferase	ATPsynD_KD_33740	E	Chr3	Treatment:Replicate	4	109.6198728	27.40496821	24.71620951	8.41E-20
Development	Luciferase	ATPsynD_KD_33740	E	Chr3	Genotype:Sex	1	0.422120926	0.422120926	0.38070576	0.537325384
Development	Luciferase	ATPsynD_KD_33740	E	Chr3	Treatment:Sex	1	0.181555737	0.181555737	0.163742924	0.685794993
Development	Luciferase	ATPsynD_KD_33740	E	Chr3	Replicate:Sex	4	2.515890399	0.6289726	0.567262784	0.686448827
Development	Luciferase	ATPsynD_KD_33740	E	Chr3	Genotype:Treatment:Replicate	4	31.72096041	7.930240101	7.152187672	1.06E-05
Development	Luciferase	ATPsynD_KD_33740	E	Chr3	Genotype:Treatment:Sex	1	2.059411104	2.059411104	1.857357977	0.173147646
Development	Luciferase	ATPsynD_KD_33740	E	Chr3	Genotype:Replicate:Sex	4	2.003122696	0.500780674	0.451648036	0.771253461
Development	Luciferase	ATPsynD_KD_33740	E	Chr3	Treatment:Replicate:Sex	4	8.844429144	2.211107286	1.994170929	0.093060354
Development	Luciferase	ATPsynD_KD_33740	E	Chr3	Genotype:Treatment:Replicate:Sex	3	6.341635717	2.113878572	1.906481528	0.126609658
Development	Luciferase	ATPsynD_KD_33740	E	Chr3	Residuals	1410	1563.387184	1.108785237	NA	NA
Development	Luciferase	Hsp22_KD_41709	D	Chr2	Genotype	1	23.82934036	23.82934036	19.31546159	1.19E-05
Development	Luciferase	Hsp22_KD_41709	D	Chr2	Treatment	1	503.144163	503.144163	407.8359538	9.03E-80
Development	Luciferase	Hsp22_KD_41709	D	Chr2	Replicate	4	605.3654104	151.3413526	122.673479	8.95E-90
Development	Luciferase	Hsp22_KD_41709	D	Chr2	Sex	1	138.7831326	138.7831326	112.4941029	2.49E-25
Development	Luciferase	Hsp22_KD_41709	D	Chr2	Genotype:Treatment	1	37.95918923	37.95918923	30.7687603	3.47E-08
Development	Luciferase	Hsp22_KD_41709	D	Chr2	Genotype:Replicate	3	51.24454397	17.08151466	13.84584446	6.71E-09
Development	Luciferase	Hsp22_KD_41709	D	Chr2	Treatment:Replicate	4	17.12234663	4.280586657	3.469735457	0.007891281
Development	Luciferase	Hsp22_KD_41709	D	Chr2	Genotype:Sex	1	1.055524843	1.055524843	0.855581785	0.35513792
Development	Luciferase	Hsp22_KD_41709	D	Chr2	Treatment:Sex	1	2.778192483	2.778192483	2.251932676	0.133673768
Development	Luciferase	Hsp22_KD_41709	D	Chr2	Replicate:Sex	4	7.189368101	1.797342025	1.456880062	0.213035498
Development	Luciferase	Hsp22_KD_41709	D	Chr2	Genotype:Treatment:Replicate	3	58.80685032	19.60228344	15.88911599	3.67E-10
Development	Luciferase	Hsp22_KD_41709	D	Chr2	Genotype:Treatment:Sex	1	0.141967132	0.141967132	0.115074973	0.734489736
Development	Luciferase	Hsp22_KD_41709	D	Chr2	Genotype:Replicate:Sex	3	0.818309951	0.272769984	0.221100461	0.881781332
Development	Luciferase	Hsp22_KD_41709	D	Chr2	Treatment:Replicate:Sex	4	11.29430096	2.823575241	2.288718793	0.057894923
Development	Luciferase	Hsp22_KD_41709	D	Chr2	Genotype:Treatment:Replicate:Sex	3	1.484007647	0.494669216	0.400966375	0.752330038
Development	Luciferase	Hsp22_KD_41709	D	Chr2	Residuals	1396	1722.234749	1.233692514	NA	NA
Development	Luciferase	GluRIB_KD_67843	D	Chr2	Genotype	1	9.861026574	9.861026574	6.463371371	0.011117286
Development	Luciferase	GluRIB_KD_67843	D	Chr2	Treatment	1	450.3282333	450.3282333	295.1658825	2.90E-60
Development	Luciferase	GluRIB_KD_67843	D	Chr2	Replicate	4	921.4182533	230.3545633	150.9849992	1.04E-107
Development	Luciferase	GluRIB_KD_67843	D	Chr2	Sex	1	152.8387302	152.8387302	100.177549	7.77E-23
Development	Luciferase	GluRIB_KD_67843	D	Chr2	Genotype:Treatment	1	48.56062136	48.56062136	31.82886969	2.03E-08
Development	Luciferase	GluRIB_KD_67843	D	Chr2	Genotype:Replicate	2	5.035450133	2.517725067	1.650233066	0.192372387
Development	Luciferase	GluRIB_KD_67843	D	Chr2	Treatment:Replicate	4	27.06965688	6.76741422	4.435675231	0.001447392
Development	Luciferase	GluRIB_KD_67843	D	Chr2	Genotype:Sex	1	1.032591791	1.032591791	0.676808258	0.410825795
Development	Luciferase	GluRIB_KD_67843	D	Chr2	Treatment:Sex	1	8.050578149	8.050578149	5.276720019	0.021757036
Development	Luciferase	GluRIB_KD_67843	D	Chr2	Replicate:Sex	4	8.672503876	2.168125969	1.421089702	0.224601957
Development	Luciferase	GluRIB_KD_67843	D	Chr2	Genotype:Treatment:Replicate	2	34.24006775	17.12003387	11.22125937	1.46E-05
Development	Luciferase	GluRIB_KD_67843	D	Chr2	Genotype:Treatment:Sex	1	2.457381816	2.457381816	1.610681318	0.204603594
Development	Luciferase	GluRIB_KD_67843	D	Chr2	Genotype:Replicate:Sex	2	1.381970793	0.690985396	0.45290368	0.635870982
Development	Luciferase	GluRIB_KD_67843	D	Chr2	Treatment:Replicate:Sex	4	11.68378156	2.920945391	1.914522253	0.105569812
Development	Luciferase	GluRIB_KD_67843	D	Chr2	Genotype:Treatment:Replicate:Sex	2	0.200848161	0.100424081	0.065822572	0.936299826
Development	Luciferase	GluRIB_KD_67843	D	Chr2	Residuals	1423	2171.040469	1.525678475	NA	NA
Development	GFP	RanBP3_KD_40948	F	Chr2	Genotype	1	50.08586034	50.08586034	28.95189358	8.60E-08
Development	GFP	RanBP3_KD_40948	F	Chr2	Treatment	1	768.0528049	768.0528049	443.9692744	1.68E-86
Development	GFP	RanBP3_KD_40948	F	Chr2	Replicate	4	731.3479907	182.8369977	105.6880577	2.41E-79
Development	GFP	RanBP3_KD_40948	F	Chr2	Sex	1	164.7614845	164.7614845	95.23959322	7.46E-22
Development	GFP	RanBP3_KD_40948	F	Chr2	Genotype:Treatment	1	0.562859671	0.562859671	0.325358358	0.568490895
Development	GFP	RanBP3_KD_40948	F	Chr2	Genotype:Replicate	3	16.44739706	5.482465688	3.16911324	0.023540941
Development	GFP	RanBP3_KD_40948	F	Chr2	Treatment:Replicate	4	107.0031568	26.7507892	15.46316659	2.12E-12
Development	GFP	RanBP3_KD_40948	F	Chr2	Genotype:Sex	1	0.017087138	0.017087138	0.009877139	0.920846881
Development	GFP	RanBP3_KD_40948	F	Chr2	Treatment:Sex	1	0.908163936	0.908163936	0.524959848	0.468847035
Development	GFP	RanBP3_KD_40948	F	Chr2	Replicate:Sex	4	8.476299078	2.11907477	1.224921101	0.298248196
Development	GFP	RanBP3_KD_40948	F	Chr2	Genotype:Treatment:Replicate	3	9.778224344	3.259408115	1.884085373	0.130304505
Development	GFP	RanBP3_KD_40948	F	Chr2	Genotype:Treatment:Sex	1	0.056803159	0.056803159	0.032834796	0.856232236
Development	GFP	RanBP3_KD_40948	F	Chr2	Genotype:Replicate:Sex	3	1.222025648	0.407341883	0.23546204	0.871684521
Development	GFP	RanBP3_KD_40948	F	Chr2	Treatment:Replicate:Sex	4	7.647498451	1.911874613	1.105150035	0.352499762
Development	GFP	RanBP3_KD_40948	F	Chr2	Genotype:Treatment:Replicate:Sex	3	5.436060016	1.812020005	1.047429554	0.370533832
Development	GFP	RanBP3_KD_40948	F	Chr2	Residuals	1494	2584.572755	1.729968377	NA	NA
Development	GFP	dj-1B_KD_38999	G	Chr3	Genotype	1	53.41207343	53.41207343	45.30322392	2.48E-11
Development	GFP	dj-1B_KD_38999	G	Chr3	Treatment	1	314.4696699	314.4696699	266.7278942	7.16E-55
Development	GFP	dj-1B_KD_38999	G	Chr3	Replicate	4	727.2410227	181.8102557	154.2084063	8.76E-109
Development	GFP	dj-1B_KD_38999	G	Chr3	Sex	1	164.0149565	164.0149565	139.1147324	1.24E-30
Development	GFP	dj-1B_KD_38999	G	Chr3	Genotype:Treatment	1	19.50439697	19.50439697	16.54330204	5.03E-05
Development	GFP	dj-1B_KD_38999	G	Chr3	Genotype:Replicate	2	234.065214	117.032607	99.26509231	5.89E-41
Development	GFP	dj-1B_KD_38999	G	Chr3	Treatment:Replicate	4	95.70042395	23.92510599	20.29287321	2.99E-16
Development	GFP	dj-1B_KD_38999	G	Chr3	Genotype:Sex	1	2.467316376	2.467316376	2.092736325	0.148232056
Development	GFP	dj-1B_KD_38999	G	Chr3	Treatment:Sex	1	0.029169674	0.029169674	0.024741228	0.875037021
Development	GFP	dj-1B_KD_38999	G	Chr3	Replicate:Sex	4	8.899193064	2.224798266	1.887036536	0.110273771
Development	GFP	dj-1B_KD_38999	G	Chr3	Genotype:Treatment:Replicate	2	13.92327018	6.96163509	5.904742	0.002797136
Development	GFP	dj-1B_KD_38999	G	Chr3	Genotype:Treatment:Sex	1	2.007351948	2.007351948	1.70260222	0.192169569
Development	GFP	dj-1B_KD_38999	G	Chr3	Genotype:Replicate:Sex	2	10.2433661	5.121683048	4.34412557	0.013164156
Development	GFP	dj-1B_KD_38999	G	Chr3	Treatment:Replicate:Sex	3	4.892646611	1.630882204	1.383286903	0.246221632
Development	GFP	dj-1B_KD_38999	G	Chr3	Genotype:Treatment:Replicate:Sex	1	0.604215086	0.604215086	0.512485092	0.474188399
Development	GFP	dj-1B_KD_38999	G	Chr3	Residuals	1355	1597.532212	1.178990562	NA	NA
Development	GFP	pHCl-2_KD_26003	G	Chr3	Genotype	1	300.9703096	300.9703096	143.7272594	8.08E-32
Development	GFP	pHCl-2_KD_26003	G	Chr3	Treatment	1	469.3505226	469.3505226	224.1366079	1.26E-47
Development	GFP	pHCl-2_KD_26003	G	Chr3	Replicate	4	1090.120495	272.5301238	130.1457537	9.73E-97
Development	GFP	pHCl-2_KD_26003	G	Chr3	Sex	1	172.5870388	172.5870388	82.41830274	3.04E-19
Development	GFP	pHCl-2_KD_26003	G	Chr3	Genotype:Treatment	1	36.78531063	36.78531063	17.56668918	2.92E-05
Development	GFP	pHCl-2_KD_26003	G	Chr3	Genotype:Replicate	3	426.7854206	142.2618069	67.93660025	1.96E-41
Development	GFP	pHCl-2_KD_26003	G	Chr3	Treatment:Replicate	4	158.8388675	39.70971688	18.96322858	2.92E-15
Development	GFP	pHCl-2_KD_26003	G	Chr3	Genotype:Sex	1	0.123402647	0.123402647	0.058930478	0.808224445
Development	GFP	pHCl-2_KD_26003	G	Chr3	Treatment:Sex	1	1.362382733	1.362382733	0.650600841	0.420013627
Development	GFP	pHCl-2_KD_26003	G	Chr3	Replicate:Sex	4	5.380050456	1.345012614	0.642305804	0.632363029
Development	GFP	pHCl-2_KD_26003	G	Chr3	Genotype:Treatment:Replicate	3	49.2652612	16.42175373	7.842147821	3.38E-05
Development	GFP	pHCl-2_KD_26003	G	Chr3	Genotype:Treatment:Sex	1	2.702334187	2.702334187	1.290489707	0.256121898
Development	GFP	pHCl-2_KD_26003	G	Chr3	Genotype:Replicate:Sex	3	8.773587579	2.924529193	1.396598111	0.242090372
Development	GFP	pHCl-2_KD_26003	G	Chr3	Treatment:Replicate:Sex	4	21.57767625	5.394419063	2.576084892	0.035986665
Development	GFP	pHCl-2_KD_26003	G	Chr3	Genotype:Treatment:Replicate:Sex	3	3.210651835	1.070217278	0.511078307	0.67467781
Development	GFP	pHCl-2_KD_26003	G	Chr3	Residuals	1658	3471.914622	2.09403777	NA	NA
Development	GFP	CG11318_KD_51792	G	Chr3	Genotype	1	0.01495596	0.01495596	0.010084823	0.920022997
Development	GFP	CG11318_KD_51792	G	Chr3	Treatment	1	616.0740464	616.0740464	415.4195267	6.91E-81
Development	GFP	CG11318_KD_51792	G	Chr3	Replicate	4	445.4239193	111.3559798	75.08748129	1.30E-57
Development	GFP	CG11318_KD_51792	G	Chr3	Sex	1	107.3245158	107.3245158	72.36905986	4.60E-17
Development	GFP	CG11318_KD_51792	G	Chr3	Genotype:Treatment	1	1.454782365	1.454782365	0.980961631	0.32213602
Development	GFP	CG11318_KD_51792	G	Chr3	Genotype:Replicate	3	5.816172194	1.938724065	1.307284146	0.270490695
Development	GFP	CG11318_KD_51792	G	Chr3	Treatment:Replicate	4	100.0762416	25.0190604	16.8703848	1.64E-13
Development	GFP	CG11318_KD_51792	G	Chr3	Genotype:Sex	1	5.889613156	5.889613156	3.971373772	0.046477665
Development	GFP	CG11318_KD_51792	G	Chr3	Treatment:Sex	1	2.40539154	2.40539154	1.621958628	0.203034461
Development	GFP	CG11318_KD_51792	G	Chr3	Replicate:Sex	4	8.320970975	2.080242744	1.402710374	0.230781841
Development	GFP	CG11318_KD_51792	G	Chr3	Genotype:Treatment:Replicate	3	47.25299936	15.75099979	10.62091954	6.64E-07
Development	GFP	CG11318_KD_51792	G	Chr3	Genotype:Treatment:Sex	1	0.745186804	0.745186804	0.502480426	0.478532606
Development	GFP	CG11318_KD_51792	G	Chr3	Genotype:Replicate:Sex	3	12.73426575	4.24475525	2.862243958	0.035700558
Development	GFP	CG11318_KD_51792	G	Chr3	Treatment:Replicate:Sex	4	7.821823863	1.955455966	1.318566488	0.26088816
Development	GFP	CG11318_KD_51792	G	Chr3	Genotype:Treatment:Replicate:Sex	3	9.330630044	3.110210015	2.097218637	0.098773125
Development	GFP	CG11318_KD_51792	G	Chr3	Residuals	1373	2036.181767	1.483016582	NA	NA
Development	GFP	Xrp1_KD_51054	E	Chr2	Genotype	1	0.478784028	0.478784028	0.30778404	0.579124751
Development	GFP	Xrp1_KD_51054	E	Chr2	Treatment	1	366.3974152	366.3974152	235.536839	1.56E-49
Development	GFP	Xrp1_KD_51054	E	Chr2	Replicate	4	624.3361425	156.0840356	100.3378813	7.21E-76
Development	GFP	Xrp1_KD_51054	E	Chr2	Sex	1	219.1667319	219.1667319	140.8902932	3.84E-31
Development	GFP	Xrp1_KD_51054	E	Chr2	Genotype:Treatment	1	60.49343842	60.49343842	38.88791972	5.80E-10
Development	GFP	Xrp1_KD_51054	E	Chr2	Genotype:Replicate	3	33.64354859	11.2145162	7.209198499	8.36E-05
Development	GFP	Xrp1_KD_51054	E	Chr2	Treatment:Replicate	4	57.05003017	14.26250754	9.168585268	2.55E-07
Development	GFP	Xrp1_KD_51054	E	Chr2	Genotype:Sex	1	2.771668406	2.771668406	1.781753877	0.182133872
Development	GFP	Xrp1_KD_51054	E	Chr2	Treatment:Sex	1	0.047331226	0.047331226	0.030426654	0.861548885
Development	GFP	Xrp1_KD_51054	E	Chr2	Replicate:Sex	4	17.48343562	4.370858904	2.809785897	0.02435235
Development	GFP	Xrp1_KD_51054	E	Chr2	Genotype:Treatment:Replicate	3	85.39687154	28.46562385	18.29899116	1.15E-11
Development	GFP	Xrp1_KD_51054	E	Chr2	Genotype:Treatment:Sex	1	0.970680015	0.970680015	0.62399704	0.429688959
Development	GFP	Xrp1_KD_51054	E	Chr2	Genotype:Replicate:Sex	3	3.433938649	1.144646216	0.735830386	0.53064647
Development	GFP	Xrp1_KD_51054	E	Chr2	Treatment:Replicate:Sex	4	15.98422202	3.996055504	2.568845311	0.036457852
Development	GFP	Xrp1_KD_51054	E	Chr2	Genotype:Treatment:Replicate:Sex	3	8.418891931	2.80629731	1.804014904	0.144481269
Development	GFP	Xrp1_KD_51054	E	Chr2	Residuals	1521	2366.043761	1.555584327	NA	NA
Development	GFP	Xrp1_KD_34521	E	Chr3	Genotype	1	71.49333835	71.49333835	56.99608035	7.87E-14
Development	GFP	Xrp1_KD_34521	E	Chr3	Treatment	1	753.8519588	753.8519588	600.9875578	1.44E-110
Development	GFP	Xrp1_KD_34521	E	Chr3	Replicate	4	357.118	89.27950001	71.17560424	6.95E-55
Development	GFP	Xrp1_KD_34521	E	Chr3	Sex	1	147.514833	147.514833	117.6021077	2.33E-26
Development	GFP	Xrp1_KD_34521	E	Chr3	Genotype:Treatment	1	3.650993595	3.650993595	2.910653343	0.08821993
Development	GFP	Xrp1_KD_34521	E	Chr3	Genotype:Replicate	3	89.70506897	29.90168966	23.83829243	4.81E-15
Development	GFP	Xrp1_KD_34521	E	Chr3	Treatment:Replicate	4	174.3544956	43.58862391	34.749821	1.10E-27
Development	GFP	Xrp1_KD_34521	E	Chr3	Genotype:Sex	1	0.303426292	0.303426292	0.241898193	0.62291626
Development	GFP	Xrp1_KD_34521	E	Chr3	Treatment:Sex	1	0.131582446	0.131582446	0.104900455	0.74607511
Development	GFP	Xrp1_KD_34521	E	Chr3	Replicate:Sex	4	12.45315689	3.113289224	2.481983453	0.042151246
Development	GFP	Xrp1_KD_34521	E	Chr3	Genotype:Treatment:Replicate	3	19.89854094	6.632846982	5.287853222	0.001258475
Development	GFP	Xrp1_KD_34521	E	Chr3	Genotype:Treatment:Sex	1	0.636512031	0.636512031	0.507441556	0.476368211
Development	GFP	Xrp1_KD_34521	E	Chr3	Genotype:Replicate:Sex	3	6.62666828	2.208889427	1.760975808	0.152746137
Development	GFP	Xrp1_KD_34521	E	Chr3	Treatment:Replicate:Sex	4	12.57143295	3.142858238	2.505556529	0.040538941
Development	GFP	Xrp1_KD_34521	E	Chr3	Genotype:Treatment:Replicate:Sex	3	2.02678774	0.675595913	0.538600097	0.655893537
Development	GFP	Xrp1_KD_34521	E	Chr3	Residuals	1388	1741.045227	1.254355351	NA	NA
Development	GFP	Ndae1_KD_62177	B	Chr2	Genotype	1	62.86741479	62.86741479	49.12528839	3.73E-12
Development	GFP	Ndae1_KD_62177	B	Chr2	Treatment	1	981.8203644	981.8203644	767.2052161	7.85E-135
Development	GFP	Ndae1_KD_62177	B	Chr2	Replicate	4	507.3699972	126.8424993	99.11612206	2.82E-74
Development	GFP	Ndae1_KD_62177	B	Chr2	Sex	1	182.4712214	182.4712214	142.5850165	2.33E-31
Development	GFP	Ndae1_KD_62177	B	Chr2	Genotype:Treatment	1	50.71288935	50.71288935	39.62760872	4.11E-10
Development	GFP	Ndae1_KD_62177	B	Chr2	Genotype:Replicate	3	116.2718765	38.75729215	30.28537376	5.77E-19
Development	GFP	Ndae1_KD_62177	B	Chr2	Treatment:Replicate	4	160.6221223	40.15553058	31.37797262	4.72E-25
Development	GFP	Ndae1_KD_62177	B	Chr2	Genotype:Sex	1	3.673296403	3.673296403	2.870354153	0.09044903
Development	GFP	Ndae1_KD_62177	B	Chr2	Treatment:Sex	1	0.851851955	0.851851955	0.665646473	0.41471336
Development	GFP	Ndae1_KD_62177	B	Chr2	Replicate:Sex	4	9.182706228	2.295676557	1.793866875	0.127563199
Development	GFP	Ndae1_KD_62177	B	Chr2	Genotype:Treatment:Replicate	3	1.549739159	0.51657972	0.403661066	0.750393343
Development	GFP	Ndae1_KD_62177	B	Chr2	Genotype:Treatment:Sex	1	4.190736721	4.190736721	3.274687701	0.070572239
Development	GFP	Ndae1_KD_62177	B	Chr2	Genotype:Replicate:Sex	3	1.696134379	0.565378126	0.441792677	0.723152541
Development	GFP	Ndae1_KD_62177	B	Chr2	Treatment:Replicate:Sex	4	4.993007573	1.248251893	0.975397739	0.419857402
Development	GFP	Ndae1_KD_62177	B	Chr2	Genotype:Treatment:Replicate:Sex	3	0.33848654	0.112828847	0.0881657	0.966548625
Development	GFP	Ndae1_KD_62177	B	Chr2	Residuals	1390	1778.833457	1.2797363	NA	NA
Development	GFP	Ndc1_KD_67275	F	Chr2	Genotype	1	15.61073672	15.61073672	12.50245687	0.000418777
Development	GFP	Ndc1_KD_67275	F	Chr2	Treatment	1	742.518212	742.518212	594.6741709	6.57E-111
Development	GFP	Ndc1_KD_67275	F	Chr2	Replicate	4	428.8208806	107.2052202	85.85940976	9.90E-66
Development	GFP	Ndc1_KD_67275	F	Chr2	Sex	1	144.6892063	144.6892063	115.8798968	4.41E-26
Development	GFP	Ndc1_KD_67275	F	Chr2	Genotype:Treatment	1	0.000262284	0.000262284	0.00021006	0.988438234
Development	GFP	Ndc1_KD_67275	F	Chr2	Genotype:Replicate	3	86.26561253	28.75520418	23.02970746	1.42E-14
Development	GFP	Ndc1_KD_67275	F	Chr2	Treatment:Replicate	4	103.8140774	25.95351936	20.78587078	1.08E-16
Development	GFP	Ndc1_KD_67275	F	Chr2	Genotype:Sex	1	0.995417792	0.995417792	0.797218493	0.372069516
Development	GFP	Ndc1_KD_67275	F	Chr2	Treatment:Sex	1	0.382305204	0.382305204	0.306183776	0.58011393
Development	GFP	Ndc1_KD_67275	F	Chr2	Replicate:Sex	4	28.28190977	7.070477442	5.662662872	0.00015961
Development	GFP	Ndc1_KD_67275	F	Chr2	Genotype:Treatment:Replicate	3	49.83157931	16.61052644	13.30317678	1.43E-08
Development	GFP	Ndc1_KD_67275	F	Chr2	Genotype:Treatment:Sex	1	2.160966126	2.160966126	1.730692552	0.188523516
Development	GFP	Ndc1_KD_67275	F	Chr2	Genotype:Replicate:Sex	3	4.795810447	1.598603482	1.280302874	0.279579804
Development	GFP	Ndc1_KD_67275	F	Chr2	Treatment:Replicate:Sex	4	1.363281995	0.340820499	0.27295916	0.895513031
Development	GFP	Ndc1_KD_67275	F	Chr2	Genotype:Treatment:Replicate:Sex	3	3.382789478	1.127596493	0.903078872	0.43892123
Development	GFP	Ndc1_KD_67275	F	Chr2	Residuals	1500	1872.920285	1.248613524	NA	NA
Development	GFP	Nup98-96_KD_28562	F	Chr3	Genotype	1	129.6870356	129.6870356	88.38463911	1.87E-20
Development	GFP	Nup98-96_KD_28562	F	Chr3	Treatment	1	459.3256047	459.3256047	313.040757	6.14E-64
Development	GFP	Nup98-96_KD_28562	F	Chr3	Replicate	4	862.5274495	215.6318624	146.9579765	1.38E-106
Development	GFP	Nup98-96_KD_28562	F	Chr3	Sex	1	134.6019662	134.6019662	91.73427515	3.77E-21
Development	GFP	Nup98-96_KD_28562	F	Chr3	Genotype:Treatment	1	35.03233502	35.03233502	23.87532626	1.13E-06
Development	GFP	Nup98-96_KD_28562	F	Chr3	Genotype:Replicate	3	173.627486	57.87582867	39.44368229	1.47E-24
Development	GFP	Nup98-96_KD_28562	F	Chr3	Treatment:Replicate	4	68.73412662	17.18353166	11.7109643	2.26E-09
Development	GFP	Nup98-96_KD_28562	F	Chr3	Genotype:Sex	1	3.591823883	3.591823883	2.447908969	0.117886065
Development	GFP	Nup98-96_KD_28562	F	Chr3	Treatment:Sex	1	0.230345511	0.230345511	0.15698566	0.692001688
Development	GFP	Nup98-96_KD_28562	F	Chr3	Replicate:Sex	4	20.86396629	5.215991571	3.554815872	0.006791247
Development	GFP	Nup98-96_KD_28562	F	Chr3	Genotype:Treatment:Replicate	3	69.23516849	23.0783895	15.72844284	4.45E-10
Development	GFP	Nup98-96_KD_28562	F	Chr3	Genotype:Treatment:Sex	1	0.427483884	0.427483884	0.291339906	0.589440846
Development	GFP	Nup98-96_KD_28562	F	Chr3	Genotype:Replicate:Sex	3	2.663776871	0.887925624	0.605141335	0.611687971
Development	GFP	Nup98-96_KD_28562	F	Chr3	Treatment:Replicate:Sex	4	2.073531497	0.518382874	0.353289618	0.841858168
Development	GFP	Nup98-96_KD_28562	F	Chr3	Genotype:Treatment:Replicate:Sex	3	2.415491054	0.805163685	0.548737207	0.649034863
Development	GFP	Nup98-96_KD_28562	F	Chr3	Residuals	1547	2269.917557	1.467302881	NA	NA
Development	GFP	ben_KD_28721	A	Chr3	Genotype	1	581.9519741	581.9519741	407.8479584	4.25E-78
Development	GFP	ben_KD_28721	A	Chr3	Treatment	1	385.7381907	385.7381907	270.3359393	7.77E-55
Development	GFP	ben_KD_28721	A	Chr3	Replicate	4	599.215989	149.8039972	104.9867638	1.65E-76
Development	GFP	ben_KD_28721	A	Chr3	Sex	1	154.2014102	154.2014102	108.0685918	2.82E-24
Development	GFP	ben_KD_28721	A	Chr3	Genotype:Treatment	1	3.483126665	3.483126665	2.44107102	0.118464546
Development	GFP	ben_KD_28721	A	Chr3	Genotype:Replicate	3	54.89345025	18.29781675	12.82361352	3.01E-08
Development	GFP	ben_KD_28721	A	Chr3	Treatment:Replicate	4	92.80036943	23.20009236	16.25926318	5.71E-13
Development	GFP	ben_KD_28721	A	Chr3	Genotype:Sex	1	1.27914984	1.27914984	0.896463409	0.343926279
Development	GFP	ben_KD_28721	A	Chr3	Treatment:Sex	1	0.377711739	0.377711739	0.264710781	0.606998774
Development	GFP	ben_KD_28721	A	Chr3	Replicate:Sex	4	16.40672346	4.101680866	2.874570826	0.021925948
Development	GFP	ben_KD_28721	A	Chr3	Genotype:Treatment:Sex	1	0.399368097	0.399368097	0.279888153	0.596874374
Development	GFP	ben_KD_28721	A	Chr3	Genotype:Replicate:Sex	3	0.789264087	0.263088029	0.184379331	0.907047774
Development	GFP	ben_KD_28721	A	Chr3	Treatment:Replicate:Sex	3	3.484318172	1.161439391	0.813968687	0.486156476
Development	GFP	ben_KD_28721	A	Chr3	Residuals	1176	1678.016299	1.426884608	NA	NA
Development	GFP	Mnn1_KD_51862	B	Chr2	Genotype	1	46.16002305	46.16002305	29.10018773	8.18E-08
Development	GFP	Mnn1_KD_51862	B	Chr2	Treatment	1	506.8954382	506.8954382	319.5568684	5.71E-64
Development	GFP	Mnn1_KD_51862	B	Chr2	Replicate	4	732.2209343	183.0552336	115.4016248	4.44E-84
Development	GFP	Mnn1_KD_51862	B	Chr2	Sex	1	158.8900786	158.8900786	100.1674351	9.38E-23
Development	GFP	Mnn1_KD_51862	B	Chr2	Genotype:Treatment	1	1.144117885	1.144117885	0.72127445	0.395885117
Development	GFP	Mnn1_KD_51862	B	Chr2	Genotype:Replicate	3	182.6759784	60.89199279	38.38751162	9.40E-24
Development	GFP	Mnn1_KD_51862	B	Chr2	Treatment:Replicate	4	190.0653874	47.51634684	29.95524096	7.50E-24
Development	GFP	Mnn1_KD_51862	B	Chr2	Genotype:Sex	1	1.331059342	1.331059342	0.839126027	0.359819527
Development	GFP	Mnn1_KD_51862	B	Chr2	Treatment:Sex	1	0.143801053	0.143801053	0.090655016	0.763395023
Development	GFP	Mnn1_KD_51862	B	Chr2	Replicate:Sex	4	21.13983428	5.28495857	3.331741978	0.010036292
Development	GFP	Mnn1_KD_51862	B	Chr2	Genotype:Treatment:Replicate	3	63.42047328	21.14015776	13.32717184	1.44E-08
Development	GFP	Mnn1_KD_51862	B	Chr2	Genotype:Treatment:Sex	1	2.19968777	2.19968777	1.386726497	0.23917777
Development	GFP	Mnn1_KD_51862	B	Chr2	Genotype:Replicate:Sex	3	8.209688397	2.736562799	1.725183089	0.159960666
Development	GFP	Mnn1_KD_51862	B	Chr2	Treatment:Replicate:Sex	4	43.99454785	10.99863696	6.933757376	1.60E-05
Development	GFP	Mnn1_KD_51862	B	Chr2	Genotype:Treatment:Replicate:Sex	2	70.9818419	35.49092095	22.37417562	2.81E-10
Development	GFP	Mnn1_KD_51862	B	Chr2	Residuals	1279	2028.807169	1.586244855	NA	NA
Development	GFP	CG4496_KD_51428	B	Chr3	Genotype	1	893.8859527	893.8859527	670.9171629	1.87E-121
Development	GFP	CG4496_KD_51428	B	Chr3	Treatment	1	733.3179508	733.3179508	550.4008622	4.01E-103
Development	GFP	CG4496_KD_51428	B	Chr3	Replicate	4	376.2812691	94.07031727	70.60564067	1.40E-54
Development	GFP	CG4496_KD_51428	B	Chr3	Sex	1	313.7497808	313.7497808	235.4887804	2.73E-49
Development	GFP	CG4496_KD_51428	B	Chr3	Genotype:Treatment	1	4.154372998	4.154372998	3.118116061	0.077641265
Development	GFP	CG4496_KD_51428	B	Chr3	Genotype:Replicate	3	29.18906077	9.729686924	7.302736918	7.36E-05
Development	GFP	CG4496_KD_51428	B	Chr3	Treatment:Replicate	4	74.49870214	18.62467554	13.97898069	3.44E-11
Development	GFP	CG4496_KD_51428	B	Chr3	Genotype:Sex	1	47.31071936	47.31071936	35.50964585	3.20E-09
Development	GFP	CG4496_KD_51428	B	Chr3	Treatment:Sex	1	4.791018386	4.791018386	3.595958135	0.058123189
Development	GFP	CG4496_KD_51428	B	Chr3	Replicate:Sex	4	4.646784604	1.161696151	0.871925421	0.480029172
Development	GFP	CG4496_KD_51428	B	Chr3	Genotype:Treatment:Replicate	3	43.93054963	14.64351654	10.99087254	3.90E-07
Development	GFP	CG4496_KD_51428	B	Chr3	Genotype:Treatment:Sex	1	12.57465728	12.57465728	9.438064623	0.002165712
Development	GFP	CG4496_KD_51428	B	Chr3	Genotype:Replicate:Sex	3	3.037747679	1.01258256	0.76000637	0.516557477
Development	GFP	CG4496_KD_51428	B	Chr3	Treatment:Replicate:Sex	4	8.391440562	2.097860141	1.574574888	0.178594453
Development	GFP	CG4496_KD_51428	B	Chr3	Genotype:Treatment:Replicate:Sex	3	0.656925665	0.218975222	0.164354562	0.920393358
Development	GFP	CG4496_KD_51428	B	Chr3	Residuals	1419	1890.58238	1.332334306	NA	NA
Development	GFP	Trpm_KD_57871	C	Chr2	Genotype	1	43.67548128	43.67548128	31.10912167	2.97E-08
Development	GFP	Trpm_KD_57871	C	Chr2	Treatment	1	543.132188	543.132188	386.8615714	1.72E-75
Development	GFP	Trpm_KD_57871	C	Chr2	Replicate	4	390.2822609	97.57056522	69.4974502	2.62E-53
Development	GFP	Trpm_KD_57871	C	Chr2	Sex	1	142.6001004	142.6001004	101.5710358	4.83E-23
Development	GFP	Trpm_KD_57871	C	Chr2	Genotype:Treatment	1	0.443723333	0.443723333	0.316054746	0.574086427
Development	GFP	Trpm_KD_57871	C	Chr2	Genotype:Replicate	3	17.26421661	5.754738868	4.098978795	0.006594883
Development	GFP	Trpm_KD_57871	C	Chr2	Treatment:Replicate	4	127.8396333	31.95990833	22.76436682	3.43E-18
Development	GFP	Trpm_KD_57871	C	Chr2	Genotype:Sex	1	0.203561885	0.203561885	0.144992825	0.703430057
Development	GFP	Trpm_KD_57871	C	Chr2	Treatment:Sex	1	0.86166028	0.86166028	0.613742395	0.433526679
Development	GFP	Trpm_KD_57871	C	Chr2	Replicate:Sex	4	4.960040056	1.240010014	0.883232909	0.473206671
Development	GFP	Trpm_KD_57871	C	Chr2	Genotype:Treatment:Replicate	3	2.514414036	0.838138012	0.596987981	0.617023463
Development	GFP	Trpm_KD_57871	C	Chr2	Genotype:Treatment:Sex	1	4.496212286	4.496212286	3.202556926	0.073758839
Development	GFP	Trpm_KD_57871	C	Chr2	Genotype:Replicate:Sex	3	3.668014314	1.222671438	0.870883008	0.45556255
Development	GFP	Trpm_KD_57871	C	Chr2	Treatment:Replicate:Sex	4	3.073965733	0.768491433	0.547380196	0.700977892
Development	GFP	Trpm_KD_57871	C	Chr2	Genotype:Treatment:Replicate:Sex	3	8.100808426	2.700269475	1.923344842	0.123923819
Development	GFP	Trpm_KD_57871	C	Chr2	Residuals	1284	1802.66478	1.403944532	NA	NA
Development	GFP	Trpm_KD_51713	C	Chr2	Genotype	1	7.465030018	7.465030018	4.079142765	0.04359063
Development	GFP	Trpm_KD_51713	C	Chr2	Treatment	1	827.5478851	827.5478851	452.1999188	4.51E-88
Development	GFP	Trpm_KD_51713	C	Chr2	Replicate	4	619.6733972	154.9183493	84.65258173	5.68E-65
Development	GFP	Trpm_KD_51713	C	Chr2	Sex	1	176.051806	176.051806	96.20061127	4.60E-22
Development	GFP	Trpm_KD_51713	C	Chr2	Genotype:Treatment	1	0.368171883	0.368171883	0.201181465	0.653832734
Development	GFP	Trpm_KD_51713	C	Chr2	Genotype:Replicate	3	22.26062611	7.420208703	4.054650896	0.00698456
Development	GFP	Trpm_KD_51713	C	Chr2	Treatment:Replicate	4	207.4181454	51.85453635	28.33505777	9.82E-23
Development	GFP	Trpm_KD_51713	C	Chr2	Genotype:Sex	1	0.085833013	0.085833013	0.046902037	0.82857344
Development	GFP	Trpm_KD_51713	C	Chr2	Treatment:Sex	1	0.723696518	0.723696518	0.395452049	0.529541769
Development	GFP	Trpm_KD_51713	C	Chr2	Replicate:Sex	4	17.77089669	4.442724173	2.427653489	0.046060196
Development	GFP	Trpm_KD_51713	C	Chr2	Genotype:Treatment:Replicate	3	37.92175187	12.64058396	6.907239015	0.000128149
Development	GFP	Trpm_KD_51713	C	Chr2	Genotype:Treatment:Sex	1	1.664047263	1.664047263	0.909291234	0.340453961
Development	GFP	Trpm_KD_51713	C	Chr2	Genotype:Replicate:Sex	3	13.06285893	4.354286309	2.379328074	0.068059748
Development	GFP	Trpm_KD_51713	C	Chr2	Treatment:Replicate:Sex	4	39.31688115	9.829220288	5.371015619	0.000270142
Development	GFP	Trpm_KD_51713	C	Chr2	Genotype:Treatment:Replicate:Sex	3	8.197457236	2.732485745	1.493121854	0.214598164
Development	GFP	Trpm_KD_51713	C	Chr2	Residuals	1522	2785.33416	1.830048725	NA	NA
Development	GFP	MTF-1_KD_33381	D	Chr3	Genotype	1	57.48570212	57.48570212	37.76010466	1.01E-09
Development	GFP	MTF-1_KD_33381	D	Chr3	Treatment	1	964.1450593	964.1450593	633.3091013	6.59E-118
Development	GFP	MTF-1_KD_33381	D	Chr3	Replicate	4	1192.048665	298.0121663	195.7525119	1.47E-136
Development	GFP	MTF-1_KD_33381	D	Chr3	Sex	1	232.5839987	232.5839987	152.775313	1.42E-33
Development	GFP	MTF-1_KD_33381	D	Chr3	Genotype:Treatment	1	11.37212416	11.37212416	7.469902648	0.006343405
Development	GFP	MTF-1_KD_33381	D	Chr3	Genotype:Replicate	3	93.67260312	31.22420104	20.50995388	4.86E-13
Development	GFP	MTF-1_KD_33381	D	Chr3	Treatment:Replicate	4	127.1295447	31.78238618	20.87660382	8.63E-17
Development	GFP	MTF-1_KD_33381	D	Chr3	Genotype:Sex	1	8.999277704	8.999277704	5.911272811	0.015154155
Development	GFP	MTF-1_KD_33381	D	Chr3	Treatment:Sex	1	21.65178771	21.65178771	14.22221074	0.000168391
Development	GFP	MTF-1_KD_33381	D	Chr3	Replicate:Sex	4	8.316825241	2.07920631	1.365749134	0.243529727
Development	GFP	MTF-1_KD_33381	D	Chr3	Genotype:Treatment:Replicate	3	37.96642539	12.65547513	8.312885601	1.74E-05
Development	GFP	MTF-1_KD_33381	D	Chr3	Genotype:Treatment:Sex	1	31.91711714	31.91711714	20.96510331	5.04E-06
Development	GFP	MTF-1_KD_33381	D	Chr3	Genotype:Replicate:Sex	3	20.84853191	6.949510635	4.564861161	0.003438108
Development	GFP	MTF-1_KD_33381	D	Chr3	Treatment:Replicate:Sex	4	24.52239444	6.13059861	4.026949948	0.002970148
Development	GFP	MTF-1_KD_33381	D	Chr3	Genotype:Treatment:Replicate:Sex	3	6.364320988	2.121440329	1.393491006	0.243045525
Development	GFP	MTF-1_KD_33381	D	Chr3	Residuals	1590	2420.604159	1.522392553	NA	NA
Development	GFP	MTF-1_KD_34094	D	Chr3	Genotype	1	1.285706221	1.285706221	0.903460024	0.342022196
Development	GFP	MTF-1_KD_34094	D	Chr3	Treatment	1	705.3357718	705.3357718	495.6362995	4.71E-94
Development	GFP	MTF-1_KD_34094	D	Chr3	Replicate	4	703.5443637	175.8860909	123.5943713	3.29E-90
Development	GFP	MTF-1_KD_34094	D	Chr3	Sex	1	152.3611338	152.3611338	107.0634889	3.23E-24
Development	GFP	MTF-1_KD_34094	D	Chr3	Genotype:Treatment	1	9.314313198	9.314313198	6.545126322	0.010623249
Development	GFP	MTF-1_KD_34094	D	Chr3	Genotype:Replicate	3	109.436828	36.47894267	25.63359024	3.88E-16
Development	GFP	MTF-1_KD_34094	D	Chr3	Treatment:Replicate	4	97.02560412	24.25640103	17.04486477	1.19E-13
Development	GFP	MTF-1_KD_34094	D	Chr3	Genotype:Sex	1	0.006082726	0.006082726	0.004274304	0.947882385
Development	GFP	MTF-1_KD_34094	D	Chr3	Treatment:Sex	1	0.000921908	0.000921908	0.00064782	0.979697864
Development	GFP	MTF-1_KD_34094	D	Chr3	Replicate:Sex	4	6.053310307	1.513327577	1.063408535	0.373207064
Development	GFP	MTF-1_KD_34094	D	Chr3	Genotype:Treatment:Replicate	3	39.96743613	13.32247871	9.361646343	3.98E-06
Development	GFP	MTF-1_KD_34094	D	Chr3	Genotype:Treatment:Sex	1	0.584718697	0.584718697	0.410879219	0.521630094
Development	GFP	MTF-1_KD_34094	D	Chr3	Genotype:Replicate:Sex	3	4.58900644	1.529668813	1.07489145	0.358636127
Development	GFP	MTF-1_KD_34094	D	Chr3	Treatment:Replicate:Sex	4	9.876343703	2.469085926	1.735015663	0.139760066
Development	GFP	MTF-1_KD_34094	D	Chr3	Genotype:Treatment:Replicate:Sex	3	0.25593814	0.085312713	0.059948863	0.980766973
Development	GFP	MTF-1_KD_34094	D	Chr3	Residuals	1379	1962.443086	1.423091433	NA	NA
Development	GFP	Mekk1_KD_28587	E	Chr3	Genotype	1	127.1250779	127.1250779	104.1836992	1.25E-23
Development	GFP	Mekk1_KD_28587	E	Chr3	Treatment	1	511.1685899	511.1685899	418.9215497	1.74E-81
Development	GFP	Mekk1_KD_28587	E	Chr3	Replicate	4	177.1916394	44.29790986	36.30377416	7.04E-29
Development	GFP	Mekk1_KD_28587	E	Chr3	Sex	1	194.2080113	194.2080113	159.1606422	1.32E-34
Development	GFP	Mekk1_KD_28587	E	Chr3	Genotype:Treatment	1	5.556371866	5.556371866	4.55365208	0.033025128
Development	GFP	Mekk1_KD_28587	E	Chr3	Genotype:Replicate	3	158.5021534	52.83405114	43.29945739	9.76E-27
Development	GFP	Mekk1_KD_28587	E	Chr3	Treatment:Replicate	4	60.29147477	15.07286869	12.35277291	7.15E-10
Development	GFP	Mekk1_KD_28587	E	Chr3	Genotype:Sex	1	2.292646095	2.292646095	1.8789082	0.170681997
Development	GFP	Mekk1_KD_28587	E	Chr3	Treatment:Sex	1	0.007266673	0.007266673	0.005955307	0.938499029
Development	GFP	Mekk1_KD_28587	E	Chr3	Replicate:Sex	4	8.191634806	2.047908702	1.678336861	0.152506575
Development	GFP	Mekk1_KD_28587	E	Chr3	Genotype:Treatment:Replicate	3	64.0801021	21.36003403	17.50533725	3.72E-11
Development	GFP	Mekk1_KD_28587	E	Chr3	Genotype:Treatment:Sex	1	0.09361851	0.09361851	0.076723829	0.781828907
Development	GFP	Mekk1_KD_28587	E	Chr3	Genotype:Replicate:Sex	3	3.078537119	1.02617904	0.840991646	0.471403848
Development	GFP	Mekk1_KD_28587	E	Chr3	Treatment:Replicate:Sex	4	4.242281752	1.060570438	0.869176667	0.481713896
Development	GFP	Mekk1_KD_28587	E	Chr3	Genotype:Treatment:Replicate:Sex	3	5.363287263	1.787762421	1.465137371	0.222314729
Development	GFP	Mekk1_KD_28587	E	Chr3	Residuals	1375	1677.77669	1.220201229	NA	NA
Development	GFP	Octa2R_KD_50678	E	Chr3	Genotype	1	7.794159389	7.794159389	6.721453618	0.00962198
Development	GFP	Octa2R_KD_50678	E	Chr3	Treatment	1	611.1752488	611.1752488	527.0595432	1.03E-99
Development	GFP	Octa2R_KD_50678	E	Chr3	Replicate	4	414.9622983	103.7405746	89.46281767	5.29E-68
Development	GFP	Octa2R_KD_50678	E	Chr3	Sex	1	191.976549	191.976549	165.5549246	5.96E-36
Development	GFP	Octa2R_KD_50678	E	Chr3	Genotype:Treatment	1	6.052650694	6.052650694	5.219627785	0.022477537
Development	GFP	Octa2R_KD_50678	E	Chr3	Genotype:Replicate	3	4.328950543	1.442983514	1.244386505	0.292176959
Development	GFP	Octa2R_KD_50678	E	Chr3	Treatment:Replicate	4	145.6806291	36.42015727	31.40767152	4.06E-25
Development	GFP	Octa2R_KD_50678	E	Chr3	Genotype:Sex	1	1.552200233	1.552200233	1.338571788	0.24747695
Development	GFP	Octa2R_KD_50678	E	Chr3	Treatment:Sex	1	0.023109674	0.023109674	0.019929102	0.887754922
Development	GFP	Octa2R_KD_50678	E	Chr3	Replicate:Sex	4	2.831897708	0.707974427	0.610536305	0.655091843
Development	GFP	Octa2R_KD_50678	E	Chr3	Genotype:Treatment:Replicate	3	22.19753331	7.399177769	6.380833097	0.000270351
Development	GFP	Octa2R_KD_50678	E	Chr3	Genotype:Treatment:Sex	1	0.294715688	0.294715688	0.254154134	0.614241844
Development	GFP	Octa2R_KD_50678	E	Chr3	Genotype:Replicate:Sex	3	7.342228256	2.447409419	2.110573838	0.097034217
Development	GFP	Octa2R_KD_50678	E	Chr3	Treatment:Replicate:Sex	4	8.584363524	2.146090881	1.850725601	0.116698783
Development	GFP	Octa2R_KD_50678	E	Chr3	Genotype:Treatment:Replicate:Sex	3	0.345343582	0.115114527	0.09927138	0.960425507
Development	GFP	Octa2R_KD_50678	E	Chr3	Residuals	1447	1677.932971	1.159594313	NA	NA
Development	GFP	ATPsynD_KD_33740	E	Chr3	Genotype	1	66.49480722	66.49480722	58.28117462	4.17E-14
Development	GFP	ATPsynD_KD_33740	E	Chr3	Treatment	1	342.9325794	342.9325794	300.5725466	3.58E-61
Development	GFP	ATPsynD_KD_33740	E	Chr3	Replicate	4	546.0874056	136.5218514	119.658274	6.36E-88
Development	GFP	ATPsynD_KD_33740	E	Chr3	Sex	1	152.751675	152.751675	133.8833425	1.22E-29
Development	GFP	ATPsynD_KD_33740	E	Chr3	Genotype:Treatment	1	26.80330776	26.80330776	23.49248498	1.39E-06
Development	GFP	ATPsynD_KD_33740	E	Chr3	Genotype:Replicate	3	64.1384664	21.3794888	18.73863196	6.41E-12
Development	GFP	ATPsynD_KD_33740	E	Chr3	Treatment:Replicate	4	161.5336441	40.38341103	35.39513427	3.33E-28
Development	GFP	ATPsynD_KD_33740	E	Chr3	Genotype:Sex	1	0.189548322	0.189548322	0.16613476	0.683632118
Development	GFP	ATPsynD_KD_33740	E	Chr3	Treatment:Sex	1	0.037030678	0.037030678	0.03245654	0.857055286
Development	GFP	ATPsynD_KD_33740	E	Chr3	Replicate:Sex	4	5.376059476	1.344014869	1.177998231	0.318651811
Development	GFP	ATPsynD_KD_33740	E	Chr3	Genotype:Treatment:Replicate	3	19.58155318	6.527184394	5.720927533	0.000685339
Development	GFP	ATPsynD_KD_33740	E	Chr3	Genotype:Treatment:Sex	1	0.41934665	0.41934665	0.367547728	0.544441875
Development	GFP	ATPsynD_KD_33740	E	Chr3	Genotype:Replicate:Sex	3	1.423954686	0.474651562	0.416021216	0.741527523
Development	GFP	ATPsynD_KD_33740	E	Chr3	Treatment:Replicate:Sex	3	3.966954277	1.322318092	1.158981503	0.324164744
Development	GFP	ATPsynD_KD_33740	E	Chr3	Genotype:Treatment:Replicate:Sex	3	5.938212518	1.979404173	1.734902394	0.157931075
Development	GFP	ATPsynD_KD_33740	E	Chr3	Residuals	1406	1604.149188	1.140931144	NA	NA
Development	GFP	Hsp22_KD_41709	D	Chr2	Genotype	1	43.18392365	43.18392365	34.09650166	6.52E-09
Development	GFP	Hsp22_KD_41709	D	Chr2	Treatment	1	434.8581435	434.8581435	343.3486389	1.10E-68
Development	GFP	Hsp22_KD_41709	D	Chr2	Replicate	3	222.0400588	74.01335293	58.43833068	1.40E-35
Development	GFP	Hsp22_KD_41709	D	Chr2	Sex	1	144.9594995	144.9594995	114.4549035	1.00E-25
Development	GFP	Hsp22_KD_41709	D	Chr2	Genotype:Treatment	1	27.81588638	27.81588638	21.96244194	3.05E-06
Development	GFP	Hsp22_KD_41709	D	Chr2	Genotype:Replicate	3	88.68709383	29.56236461	23.3413995	9.65E-15
Development	GFP	Hsp22_KD_41709	D	Chr2	Treatment:Replicate	3	37.16910825	12.38970275	9.782471916	2.18E-06
Development	GFP	Hsp22_KD_41709	D	Chr2	Genotype:Sex	1	0.088076704	0.088076704	0.069542257	0.792043455
Development	GFP	Hsp22_KD_41709	D	Chr2	Treatment:Sex	1	0.283398579	0.283398579	0.223761514	0.636262824
Development	GFP	Hsp22_KD_41709	D	Chr2	Replicate:Sex	3	8.672272463	2.890757488	2.282440064	0.077415955
Development	GFP	Hsp22_KD_41709	D	Chr2	Genotype:Treatment:Replicate	3	80.94934438	26.98311479	21.3049149	1.71E-13
Development	GFP	Hsp22_KD_41709	D	Chr2	Genotype:Treatment:Sex	1	3.09E-05	3.09E-05	2.44E-05	0.996059328
Development	GFP	Hsp22_KD_41709	D	Chr2	Genotype:Replicate:Sex	3	0.77371823	0.257906077	0.203633534	0.893912862
Development	GFP	Hsp22_KD_41709	D	Chr2	Treatment:Replicate:Sex	3	0.42761893	0.142539643	0.11254427	0.952786392
Development	GFP	Hsp22_KD_41709	D	Chr2	Genotype:Treatment:Replicate:Sex	3	7.069791616	2.356597205	1.860685962	0.134343107
Development	GFP	Hsp22_KD_41709	D	Chr2	Residuals	1392	1762.996753	1.266520656	NA	NA
Development	GFP	GluRIB_KD_67843	D	Chr2	Genotype	1	1.999528134	1.999528134	1.282813658	0.257567879
Development	GFP	GluRIB_KD_67843	D	Chr2	Treatment	1	381.9143761	381.9143761	245.0202973	4.57E-51
Development	GFP	GluRIB_KD_67843	D	Chr2	Replicate	3	551.7741622	183.9247207	117.9984116	3.18E-68
Development	GFP	GluRIB_KD_67843	D	Chr2	Sex	1	150.0000585	150.0000585	96.23376658	5.03E-22
Development	GFP	GluRIB_KD_67843	D	Chr2	Genotype:Treatment	1	45.08773161	45.08773161	28.92640366	8.78E-08
Development	GFP	GluRIB_KD_67843	D	Chr2	Genotype:Replicate	2	31.26067931	15.63033965	10.02777248	4.74E-05
Development	GFP	GluRIB_KD_67843	D	Chr2	Treatment:Replicate	3	54.47386201	18.157954	11.64938417	1.53E-07
Development	GFP	GluRIB_KD_67843	D	Chr2	Genotype:Sex	1	0.281627396	0.281627396	0.180680364	0.670853645
Development	GFP	GluRIB_KD_67843	D	Chr2	Treatment:Sex	1	2.879064398	2.879064398	1.847087355	0.174338494
Development	GFP	GluRIB_KD_67843	D	Chr2	Replicate:Sex	3	13.12981575	4.376605248	2.807846958	0.038401686
Development	GFP	GluRIB_KD_67843	D	Chr2	Genotype:Treatment:Replicate	2	47.62885297	23.81442649	15.27834044	2.72E-07
Development	GFP	GluRIB_KD_67843	D	Chr2	Genotype:Treatment:Sex	1	3.636428322	3.636428322	2.332980386	0.126882025
Development	GFP	GluRIB_KD_67843	D	Chr2	Genotype:Replicate:Sex	2	0.907013608	0.453506804	0.290951006	0.747596888
Development	GFP	GluRIB_KD_67843	D	Chr2	Treatment:Replicate:Sex	3	3.225218219	1.07507274	0.689721725	0.558334861
Development	GFP	GluRIB_KD_67843	D	Chr2	Genotype:Treatment:Replicate:Sex	2	3.378513441	1.68925672	1.08375649	0.338602097
Development	GFP	GluRIB_KD_67843	D	Chr2	Residuals	1419	2211.802474	1.558705055	NA	NA
Development	attP40 Control	RanBP3_KD_40948	F	Chr2	Genotype	1	175.5119791	175.5119791	77.14395668	4.27E-18
Development	attP40 Control	RanBP3_KD_40948	F	Chr2	Treatment	1	1346.963775	1346.963775	592.0400173	2.01E-110
Development	attP40 Control	RanBP3_KD_40948	F	Chr2	Replicate	4	1571.508829	392.8772073	172.6839525	1.25E-121
Development	attP40 Control	RanBP3_KD_40948	F	Chr2	Sex	1	154.3993249	154.3993249	67.86417029	3.79E-16
Development	attP40 Control	RanBP3_KD_40948	F	Chr2	Genotype:Treatment	1	20.73618565	20.73618565	9.114314679	0.002579166
Development	attP40 Control	RanBP3_KD_40948	F	Chr2	Genotype:Replicate	4	72.35074254	18.08768564	7.950201716	2.43E-06
Development	attP40 Control	RanBP3_KD_40948	F	Chr2	Treatment:Replicate	4	80.0848168	20.0212042	8.800054091	5.07E-07
Development	attP40 Control	RanBP3_KD_40948	F	Chr2	Genotype:Sex	1	0.044287802	0.044287802	0.019466114	0.889057267
Development	attP40 Control	RanBP3_KD_40948	F	Chr2	Treatment:Sex	1	0.001717228	0.001717228	0.000754785	0.978085867
Development	attP40 Control	RanBP3_KD_40948	F	Chr2	Replicate:Sex	4	4.213263275	1.053315819	0.462970963	0.762960697
Development	attP40 Control	RanBP3_KD_40948	F	Chr2	Genotype:Treatment:Replicate	4	35.96903787	8.992259468	3.952428082	0.003392987
Development	attP40 Control	RanBP3_KD_40948	F	Chr2	Genotype:Treatment:Sex	1	0.248814222	0.248814222	0.109362983	0.740916942
Development	attP40 Control	RanBP3_KD_40948	F	Chr2	Genotype:Replicate:Sex	4	3.643295807	0.910823952	0.400340557	0.808508923
Development	attP40 Control	RanBP3_KD_40948	F	Chr2	Treatment:Replicate:Sex	4	3.687212158	0.921803039	0.405166269	0.805036247
Development	attP40 Control	RanBP3_KD_40948	F	Chr2	Genotype:Treatment:Replicate:Sex	4	11.08116408	2.770291021	1.217644583	0.301335154
Development	attP40 Control	RanBP3_KD_40948	F	Chr2	Residuals	1493	3396.758424	2.275122856	NA	NA
Development	attP40 Control	dj-1B_KD_38999	G	Chr3	Genotype	1	130.4231618	130.4231618	73.28366629	3.00E-17
Development	attP40 Control	dj-1B_KD_38999	G	Chr3	Treatment	1	784.245061	784.245061	440.6606353	6.31E-85
Development	attP40 Control	dj-1B_KD_38999	G	Chr3	Replicate	4	1762.142235	440.5355588	247.5331869	1.22E-159
Development	attP40 Control	dj-1B_KD_38999	G	Chr3	Sex	1	161.6615685	161.6615685	90.83626158	6.93E-21
Development	attP40 Control	dj-1B_KD_38999	G	Chr3	Genotype:Treatment	1	97.57673909	97.57673909	54.8275405	2.30E-13
Development	attP40 Control	dj-1B_KD_38999	G	Chr3	Genotype:Replicate	3	138.2613282	46.0871094	25.89595513	2.74E-16
Development	attP40 Control	dj-1B_KD_38999	G	Chr3	Treatment:Replicate	4	59.59766177	14.89941544	8.371854923	1.14E-06
Development	attP40 Control	dj-1B_KD_38999	G	Chr3	Genotype:Sex	1	0.522245372	0.522245372	0.293445237	0.588110279
Development	attP40 Control	dj-1B_KD_38999	G	Chr3	Treatment:Sex	1	0.027007955	0.027007955	0.015175541	0.901975684
Development	attP40 Control	dj-1B_KD_38999	G	Chr3	Replicate:Sex	4	3.795087422	0.948771856	0.533106843	0.71143664
Development	attP40 Control	dj-1B_KD_38999	G	Chr3	Genotype:Treatment:Replicate	3	48.34319424	16.11439808	9.054543342	6.16E-06
Development	attP40 Control	dj-1B_KD_38999	G	Chr3	Genotype:Treatment:Sex	1	1.46660082	1.46660082	0.824070538	0.364154253
Development	attP40 Control	dj-1B_KD_38999	G	Chr3	Genotype:Replicate:Sex	3	16.45641534	5.485471779	3.082239978	0.026520259
Development	attP40 Control	dj-1B_KD_38999	G	Chr3	Treatment:Replicate:Sex	4	3.764131976	0.941032994	0.528758443	0.714627491
Development	attP40 Control	dj-1B_KD_38999	G	Chr3	Genotype:Treatment:Replicate:Sex	1	3.417547495	3.417547495	1.920290895	0.166052791
Development	attP40 Control	dj-1B_KD_38999	G	Chr3	Residuals	1354	2409.717881	1.779703014	NA	NA
Development	attP40 Control	pHCl-2_KD_26003	G	Chr3	Genotype	1	18.84625515	18.84625515	7.289335604	0.007007071
Development	attP40 Control	pHCl-2_KD_26003	G	Chr3	Treatment	1	934.4958783	934.4958783	361.4433755	4.64E-73
Development	attP40 Control	pHCl-2_KD_26003	G	Chr3	Replicate	4	2072.218727	518.0546818	200.3726686	2.97E-140
Development	attP40 Control	pHCl-2_KD_26003	G	Chr3	Sex	1	157.4688726	157.4688726	60.90565211	1.05E-14
Development	attP40 Control	pHCl-2_KD_26003	G	Chr3	Genotype:Treatment	1	172.7582625	172.7582625	66.81926693	5.85E-16
Development	attP40 Control	pHCl-2_KD_26003	G	Chr3	Genotype:Replicate	4	343.6348069	85.90870173	33.22768121	1.08E-26
Development	attP40 Control	pHCl-2_KD_26003	G	Chr3	Treatment:Replicate	4	59.10144714	14.77536179	5.714799564	0.000144246
Development	attP40 Control	pHCl-2_KD_26003	G	Chr3	Genotype:Sex	1	0.480195908	0.480195908	0.18572969	0.666550837
Development	attP40 Control	pHCl-2_KD_26003	G	Chr3	Treatment:Sex	1	3.158722212	3.158722212	1.221727399	0.269182377
Development	attP40 Control	pHCl-2_KD_26003	G	Chr3	Replicate:Sex	4	10.26382396	2.565955989	0.992457876	0.410425476
Development	attP40 Control	pHCl-2_KD_26003	G	Chr3	Genotype:Treatment:Replicate	4	144.6912346	36.17280865	13.99088253	3.14E-11
Development	attP40 Control	pHCl-2_KD_26003	G	Chr3	Genotype:Treatment:Sex	1	2.270802994	2.270802994	0.878298897	0.348804593
Development	attP40 Control	pHCl-2_KD_26003	G	Chr3	Genotype:Replicate:Sex	4	3.061693073	0.765423268	0.296049641	0.880645616
Development	attP40 Control	pHCl-2_KD_26003	G	Chr3	Treatment:Replicate:Sex	4	18.10692641	4.526731603	1.750844694	0.136267337
Development	attP40 Control	pHCl-2_KD_26003	G	Chr3	Genotype:Treatment:Replicate:Sex	4	8.366219447	2.091554862	0.808969485	0.519349015
Development	attP40 Control	pHCl-2_KD_26003	G	Chr3	Residuals	1657	4284.100292	2.585455819	NA	NA
Development	attP40 Control	CG11318_KD_51792	G	Chr3	Genotype	1	357.4896029	357.4896029	172.1953878	3.82E-37
Development	attP40 Control	CG11318_KD_51792	G	Chr3	Treatment	1	1176.23729	1176.23729	566.569306	4.10E-105
Development	attP40 Control	CG11318_KD_51792	G	Chr3	Replicate	4	1308.06822	327.0170551	157.5173883	5.58E-111
Development	attP40 Control	CG11318_KD_51792	G	Chr3	Sex	1	87.27841698	87.27841698	42.04021805	1.24E-10
Development	attP40 Control	CG11318_KD_51792	G	Chr3	Genotype:Treatment	1	33.83026332	33.83026332	16.29534192	5.72E-05
Development	attP40 Control	CG11318_KD_51792	G	Chr3	Genotype:Replicate	4	56.47024238	14.11756059	6.800138525	2.03E-05
Development	attP40 Control	CG11318_KD_51792	G	Chr3	Treatment:Replicate	4	26.69714714	6.674286784	3.214866647	0.012248321
Development	attP40 Control	CG11318_KD_51792	G	Chr3	Genotype:Sex	1	8.383838671	8.383838671	4.038322623	0.044673515
Development	attP40 Control	CG11318_KD_51792	G	Chr3	Treatment:Sex	1	0.369601102	0.369601102	0.178029248	0.673138476
Development	attP40 Control	CG11318_KD_51792	G	Chr3	Replicate:Sex	4	17.3576945	4.339423626	2.090211094	0.079838506
Development	attP40 Control	CG11318_KD_51792	G	Chr3	Genotype:Treatment:Replicate	4	111.2678217	27.81695541	13.3988552	1.03E-10
Development	attP40 Control	CG11318_KD_51792	G	Chr3	Genotype:Treatment:Sex	1	0.782360019	0.782360019	0.376846727	0.539397432
Development	attP40 Control	CG11318_KD_51792	G	Chr3	Genotype:Replicate:Sex	4	8.30500299	2.076250748	1.000087274	0.406352665
Development	attP40 Control	CG11318_KD_51792	G	Chr3	Treatment:Replicate:Sex	4	13.55924972	3.38981243	1.632802916	0.163505743
Development	attP40 Control	CG11318_KD_51792	G	Chr3	Genotype:Treatment:Replicate:Sex	4	5.278021959	1.31950549	0.635578651	0.637164614
Development	attP40 Control	CG11318_KD_51792	G	Chr3	Residuals	1372	2848.367436	2.07606956	NA	NA
Development	attP40 Control	Xrp1_KD_51054	E	Chr2	Genotype	1	395.6225091	395.6225091	189.2079307	1.16E-40
Development	attP40 Control	Xrp1_KD_51054	E	Chr2	Treatment	1	815.333679	815.333679	389.9363527	1.91E-77
Development	attP40 Control	Xrp1_KD_51054	E	Chr2	Replicate	4	1404.981701	351.2454252	167.9844259	3.47E-119
Development	attP40 Control	Xrp1_KD_51054	E	Chr2	Sex	1	192.2865571	192.2865571	91.96175831	3.47E-21
Development	attP40 Control	Xrp1_KD_51054	E	Chr2	Genotype:Treatment	1	202.6057175	202.6057175	96.89693499	3.31E-22
Development	attP40 Control	Xrp1_KD_51054	E	Chr2	Genotype:Replicate	4	172.9643923	43.24109808	20.68021536	1.30E-16
Development	attP40 Control	Xrp1_KD_51054	E	Chr2	Treatment:Replicate	4	44.75808275	11.18952069	5.351429724	0.000279881
Development	attP40 Control	Xrp1_KD_51054	E	Chr2	Genotype:Sex	1	3.01036444	3.01036444	1.439717946	0.230371974
Development	attP40 Control	Xrp1_KD_51054	E	Chr2	Treatment:Sex	1	0.007874408	0.007874408	0.003765965	0.951074638
Development	attP40 Control	Xrp1_KD_51054	E	Chr2	Replicate:Sex	4	10.82409019	2.706022547	1.294165308	0.270171798
Development	attP40 Control	Xrp1_KD_51054	E	Chr2	Genotype:Treatment:Replicate	4	97.31978397	24.32994599	11.63588681	2.61E-09
Development	attP40 Control	Xrp1_KD_51054	E	Chr2	Genotype:Treatment:Sex	1	0.763484077	0.763484077	0.365139088	0.545756057
Development	attP40 Control	Xrp1_KD_51054	E	Chr2	Genotype:Replicate:Sex	4	7.865299394	1.966324848	0.940402144	0.439540967
Development	attP40 Control	Xrp1_KD_51054	E	Chr2	Treatment:Replicate:Sex	4	15.25692006	3.814230014	1.824169635	0.121619601
Development	attP40 Control	Xrp1_KD_51054	E	Chr2	Genotype:Treatment:Replicate:Sex	4	10.83101166	2.707752916	1.294992864	0.26985039
Development	attP40 Control	Xrp1_KD_51054	E	Chr2	Residuals	1520	3178.229431	2.090940415	NA	NA
Development	attP40 Control	Xrp1_KD_34521	E	Chr3	Genotype	1	765.5463538	765.5463538	415.8702585	4.64E-81
Development	attP40 Control	Xrp1_KD_34521	E	Chr3	Treatment	1	1346.595029	1346.595029	731.5152374	9.73E-130
Development	attP40 Control	Xrp1_KD_34521	E	Chr3	Replicate	4	1052.914848	263.228712	142.9945972	2.07E-102
Development	attP40 Control	Xrp1_KD_34521	E	Chr3	Sex	1	137.8995525	137.8995525	74.91162652	1.34E-17
Development	attP40 Control	Xrp1_KD_34521	E	Chr3	Genotype:Treatment	1	16.04915828	16.04915828	8.71843693	0.003203086
Development	attP40 Control	Xrp1_KD_34521	E	Chr3	Genotype:Replicate	4	283.1033446	70.77583616	38.44778978	1.50E-30
Development	attP40 Control	Xrp1_KD_34521	E	Chr3	Treatment:Replicate	4	86.72656781	21.68164195	11.77818952	2.07E-09
Development	attP40 Control	Xrp1_KD_34521	E	Chr3	Genotype:Sex	1	0.032019424	0.032019424	0.017394017	0.895093291
Development	attP40 Control	Xrp1_KD_34521	E	Chr3	Treatment:Sex	1	0.365762984	0.365762984	0.198694626	0.655846144
Development	attP40 Control	Xrp1_KD_34521	E	Chr3	Replicate:Sex	4	8.801814608	2.200453652	1.19535966	0.310991063
Development	attP40 Control	Xrp1_KD_34521	E	Chr3	Genotype:Treatment:Replicate	4	107.5866622	26.89666554	14.6111639	1.08E-11
Development	attP40 Control	Xrp1_KD_34521	E	Chr3	Genotype:Treatment:Sex	1	0.498706914	0.498706914	0.270914194	0.602802254
Development	attP40 Control	Xrp1_KD_34521	E	Chr3	Genotype:Replicate:Sex	4	7.201564231	1.800391058	0.978032344	0.418400881
Development	attP40 Control	Xrp1_KD_34521	E	Chr3	Treatment:Replicate:Sex	4	6.04758068	1.51189517	0.821311776	0.511514697
Development	attP40 Control	Xrp1_KD_34521	E	Chr3	Genotype:Treatment:Replicate:Sex	4	10.23545779	2.558864447	1.390060332	0.235099149
Development	attP40 Control	Xrp1_KD_34521	E	Chr3	Residuals	1387	2553.230896	1.840829774	NA	NA
Development	attP40 Control	Ndae1_KD_62177	B	Chr2	Genotype	1	127.6369478	127.6369478	68.42393355	3.05E-16
Development	attP40 Control	Ndae1_KD_62177	B	Chr2	Treatment	1	1633.382928	1633.382928	875.6279968	1.25E-149
Development	attP40 Control	Ndae1_KD_62177	B	Chr2	Replicate	4	1180.548183	295.1370457	158.2178041	1.26E-111
Development	attP40 Control	Ndae1_KD_62177	B	Chr2	Sex	1	170.3384982	170.3384982	91.31548726	5.33E-21
Development	attP40 Control	Ndae1_KD_62177	B	Chr2	Genotype:Treatment	1	13.68550745	13.68550745	7.33656099	0.006839582
Development	attP40 Control	Ndae1_KD_62177	B	Chr2	Genotype:Replicate	4	325.0221974	81.25554934	43.55967769	1.78E-34
Development	attP40 Control	Ndae1_KD_62177	B	Chr2	Treatment:Replicate	4	131.3406329	32.83515821	17.60235357	4.20E-14
Development	attP40 Control	Ndae1_KD_62177	B	Chr2	Genotype:Sex	1	2.672726164	2.672726164	1.432801713	0.231511992
Development	attP40 Control	Ndae1_KD_62177	B	Chr2	Treatment:Sex	1	2.509708205	2.509708205	1.345410639	0.246281377
Development	attP40 Control	Ndae1_KD_62177	B	Chr2	Replicate:Sex	4	5.975692938	1.493923234	0.800866096	0.524595323
Development	attP40 Control	Ndae1_KD_62177	B	Chr2	Genotype:Treatment:Replicate	4	32.09547332	8.023868329	4.30145536	0.001838106
Development	attP40 Control	Ndae1_KD_62177	B	Chr2	Genotype:Treatment:Sex	1	3.356131133	3.356131133	1.799163154	0.180032968
Development	attP40 Control	Ndae1_KD_62177	B	Chr2	Genotype:Replicate:Sex	4	1.015050685	0.253762671	0.136037726	0.969033445
Development	attP40 Control	Ndae1_KD_62177	B	Chr2	Treatment:Replicate:Sex	4	3.425572238	0.85639306	0.459097329	0.765798667
Development	attP40 Control	Ndae1_KD_62177	B	Chr2	Genotype:Treatment:Replicate:Sex	4	3.590739649	0.897684912	0.481233168	0.749553952
Development	attP40 Control	Ndae1_KD_62177	B	Chr2	Residuals	1389	2591.019126	1.86538454	NA	NA
Development	attP40 Control	Ndc1_KD_67275	F	Chr2	Genotype	1	592.4823857	592.4823857	330.7620299	6.06E-67
Development	attP40 Control	Ndc1_KD_67275	F	Chr2	Treatment	1	1312.343135	1312.343135	732.6349101	1.06E-131
Development	attP40 Control	Ndc1_KD_67275	F	Chr2	Replicate	4	1110.037575	277.5093938	154.9237119	5.22E-111
Development	attP40 Control	Ndc1_KD_67275	F	Chr2	Sex	1	124.4210577	124.4210577	69.45989045	1.74E-16
Development	attP40 Control	Ndc1_KD_67275	F	Chr2	Genotype:Treatment	1	34.49056474	34.49056474	19.25486644	1.22E-05
Development	attP40 Control	Ndc1_KD_67275	F	Chr2	Genotype:Replicate	4	306.1811784	76.5452946	42.73253962	5.51E-34
Development	attP40 Control	Ndc1_KD_67275	F	Chr2	Treatment:Replicate	4	39.71829927	9.929574817	5.543331586	0.000198083
Development	attP40 Control	Ndc1_KD_67275	F	Chr2	Genotype:Sex	1	2.216307494	2.216307494	1.237286345	0.266173038
Development	attP40 Control	Ndc1_KD_67275	F	Chr2	Treatment:Sex	1	2.900102002	2.900102002	1.619024714	0.203425164
Development	attP40 Control	Ndc1_KD_67275	F	Chr2	Replicate:Sex	4	17.27601451	4.319003627	2.411147473	0.047337038
Development	attP40 Control	Ndc1_KD_67275	F	Chr2	Genotype:Treatment:Replicate	4	109.3085096	27.32712739	15.25577189	3.11E-12
Development	attP40 Control	Ndc1_KD_67275	F	Chr2	Genotype:Treatment:Sex	1	1.665066687	1.665066687	0.929548035	0.335135903
Development	attP40 Control	Ndc1_KD_67275	F	Chr2	Genotype:Replicate:Sex	4	13.52822256	3.382055641	1.888082441	0.110028322
Development	attP40 Control	Ndc1_KD_67275	F	Chr2	Treatment:Replicate:Sex	4	4.183468788	1.045867197	0.583870788	0.674363972
Development	attP40 Control	Ndc1_KD_67275	F	Chr2	Genotype:Treatment:Replicate:Sex	4	2.247420458	0.561855115	0.313663904	0.868968354
Development	attP40 Control	Ndc1_KD_67275	F	Chr2	Residuals	1499	2685.105955	1.791264813	NA	NA
Development	attP40 Control	Nup98-96_KD_28562	F	Chr3	Genotype	1	88.71685219	88.71685219	44.50086301	3.53E-11
Development	attP40 Control	Nup98-96_KD_28562	F	Chr3	Treatment	1	953.4730392	953.4730392	478.2673422	1.36E-92
Development	attP40 Control	Nup98-96_KD_28562	F	Chr3	Replicate	4	1839.869377	459.9673442	230.7221601	2.08E-155
Development	attP40 Control	Nup98-96_KD_28562	F	Chr3	Sex	1	116.4026256	116.4026256	58.38819986	3.75E-14
Development	attP40 Control	Nup98-96_KD_28562	F	Chr3	Genotype:Treatment	1	116.4082004	116.4082004	58.3909962	3.75E-14
Development	attP40 Control	Nup98-96_KD_28562	F	Chr3	Genotype:Replicate	4	124.3419908	31.0854977	15.59265732	1.63E-12
Development	attP40 Control	Nup98-96_KD_28562	F	Chr3	Treatment:Replicate	4	73.95991069	18.48997767	9.274674915	2.09E-07
Development	attP40 Control	Nup98-96_KD_28562	F	Chr3	Genotype:Sex	1	2.266148603	2.266148603	1.136712654	0.286514503
Development	attP40 Control	Nup98-96_KD_28562	F	Chr3	Treatment:Sex	1	0.047567744	0.047567744	0.023860243	0.877261209
Development	attP40 Control	Nup98-96_KD_28562	F	Chr3	Replicate:Sex	4	6.756904581	1.689226145	0.847325164	0.495145483
Development	attP40 Control	Nup98-96_KD_28562	F	Chr3	Genotype:Treatment:Replicate	4	67.26455547	16.81613887	8.435068126	9.90E-07
Development	attP40 Control	Nup98-96_KD_28562	F	Chr3	Genotype:Treatment:Sex	1	0.728204978	0.728204978	0.365271639	0.545681661
Development	attP40 Control	Nup98-96_KD_28562	F	Chr3	Genotype:Replicate:Sex	4	10.87280174	2.718200434	1.363464349	0.244357984
Development	attP40 Control	Nup98-96_KD_28562	F	Chr3	Treatment:Replicate:Sex	4	3.926707527	0.981676882	0.492414545	0.741336231
Development	attP40 Control	Nup98-96_KD_28562	F	Chr3	Genotype:Treatment:Replicate:Sex	4	2.247132798	0.5617832	0.281793555	0.889886114
Development	attP40 Control	Nup98-96_KD_28562	F	Chr3	Residuals	1546	3082.103227	1.993598465	NA	NA
Development	attP40 Control	ben_KD_28721	A	Chr3	Genotype	1	67.88520971	67.88520971	32.03158717	1.90E-08
Development	attP40 Control	ben_KD_28721	A	Chr3	Treatment	1	989.6892616	989.6892616	466.9841632	1.81E-87
Development	attP40 Control	ben_KD_28721	A	Chr3	Replicate	4	1480.95732	370.23933	174.6971604	1.85E-117
Development	attP40 Control	ben_KD_28721	A	Chr3	Sex	1	141.086392	141.086392	66.57151214	8.60E-16
Development	attP40 Control	ben_KD_28721	A	Chr3	Genotype:Treatment	1	0.921498945	0.921498945	0.434808611	0.509768031
Development	attP40 Control	ben_KD_28721	A	Chr3	Genotype:Replicate	4	69.32304811	17.33076203	8.177507545	1.67E-06
Development	attP40 Control	ben_KD_28721	A	Chr3	Treatment:Replicate	4	91.09735203	22.77433801	10.74605494	1.48E-08
Development	attP40 Control	ben_KD_28721	A	Chr3	Genotype:Sex	1	1.204513938	1.204513938	0.568349032	0.451066758
Development	attP40 Control	ben_KD_28721	A	Chr3	Treatment:Sex	1	0.007578324	0.007578324	0.003575827	0.952326514
Development	attP40 Control	ben_KD_28721	A	Chr3	Replicate:Sex	4	6.328197053	1.582049263	0.746488802	0.560388402
Development	attP40 Control	ben_KD_28721	A	Chr3	Genotype:Treatment:Replicate	1	3.515174796	3.515174796	1.658632688	0.198041614
Development	attP40 Control	ben_KD_28721	A	Chr3	Genotype:Treatment:Sex	1	0.134996341	0.134996341	0.063697926	0.800788036
Development	attP40 Control	ben_KD_28721	A	Chr3	Genotype:Replicate:Sex	4	6.849213908	1.712303477	0.807949159	0.52008221
Development	attP40 Control	ben_KD_28721	A	Chr3	Treatment:Replicate:Sex	4	5.169135946	1.292283987	0.609763266	0.655663567
Development	attP40 Control	ben_KD_28721	A	Chr3	Residuals	1175	2490.201968	2.119320824	NA	NA
Development	attP40 Control	Mnn1_KD_51862	B	Chr2	Genotype	1	120.1379956	120.1379956	54.04320501	3.49E-13
Development	attP40 Control	Mnn1_KD_51862	B	Chr2	Treatment	1	1063.888985	1063.888985	478.5827348	2.29E-90
Development	attP40 Control	Mnn1_KD_51862	B	Chr2	Replicate	4	1723.957868	430.989467	193.8774823	5.92E-130
Development	attP40 Control	Mnn1_KD_51862	B	Chr2	Sex	1	143.9086707	143.9086707	64.73627058	1.94E-15
Development	attP40 Control	Mnn1_KD_51862	B	Chr2	Genotype:Treatment	1	2.605938708	2.605938708	1.172262606	0.279141059
Development	attP40 Control	Mnn1_KD_51862	B	Chr2	Genotype:Replicate	4	132.1189845	33.02974613	14.85819147	7.14E-12
Development	attP40 Control	Mnn1_KD_51862	B	Chr2	Treatment:Replicate	4	173.3439523	43.33598806	19.49437957	1.38E-15
Development	attP40 Control	Mnn1_KD_51862	B	Chr2	Genotype:Sex	1	0.991851336	0.991851336	0.446177122	0.504276599
Development	attP40 Control	Mnn1_KD_51862	B	Chr2	Treatment:Sex	1	0.214620114	0.214620114	0.0965453	0.756066139
Development	attP40 Control	Mnn1_KD_51862	B	Chr2	Replicate:Sex	4	12.10469123	3.026172807	1.361301864	0.245243315
Development	attP40 Control	Mnn1_KD_51862	B	Chr2	Genotype:Treatment:Replicate	4	78.25801967	19.56450492	8.800950479	5.22E-07
Development	attP40 Control	Mnn1_KD_51862	B	Chr2	Genotype:Treatment:Sex	1	1.53785139	1.53785139	0.691791282	0.405711145
Development	attP40 Control	Mnn1_KD_51862	B	Chr2	Genotype:Replicate:Sex	4	16.93484009	4.233710022	1.904503712	0.107322868
Development	attP40 Control	Mnn1_KD_51862	B	Chr2	Treatment:Replicate:Sex	4	20.53559181	5.133897953	2.309446717	0.056019132
Development	attP40 Control	Mnn1_KD_51862	B	Chr2	Genotype:Treatment:Replicate:Sex	3	96.12561571	32.0418719	14.41380342	3.08E-09
Development	attP40 Control	Mnn1_KD_51862	B	Chr2	Residuals	1278	2840.992839	2.222999091	NA	NA
Development	attP40 Control	CG4496_KD_51428	B	Chr3	Genotype	1	107.2641368	107.2641368	56.27584137	1.11E-13
Development	attP40 Control	CG4496_KD_51428	B	Chr3	Treatment	1	1326.950187	1326.950187	696.1808527	3.80E-125
Development	attP40 Control	CG4496_KD_51428	B	Chr3	Replicate	4	1112.536441	278.1341103	145.9223141	1.46E-104
Development	attP40 Control	CG4496_KD_51428	B	Chr3	Sex	1	275.2960623	275.2960623	144.4333399	9.40E-32
Development	attP40 Control	CG4496_KD_51428	B	Chr3	Genotype:Treatment	1	7.465100236	7.465100236	3.916544794	0.048006241
Development	attP40 Control	CG4496_KD_51428	B	Chr3	Genotype:Replicate	4	217.1236331	54.28090826	28.47833277	8.66E-23
Development	attP40 Control	CG4496_KD_51428	B	Chr3	Treatment:Replicate	4	51.95970656	12.98992664	6.815130132	1.97E-05
Development	attP40 Control	CG4496_KD_51428	B	Chr3	Genotype:Sex	1	43.39975298	43.39975298	22.76956386	2.01E-06
Development	attP40 Control	CG4496_KD_51428	B	Chr3	Treatment:Sex	1	6.252258176	6.252258176	3.280230464	0.070330608
Development	attP40 Control	CG4496_KD_51428	B	Chr3	Replicate:Sex	4	6.269294675	1.567323669	0.822292154	0.510887351
Development	attP40 Control	CG4496_KD_51428	B	Chr3	Genotype:Treatment:Replicate	4	68.40122762	17.10030691	8.971630102	3.73E-07
Development	attP40 Control	CG4496_KD_51428	B	Chr3	Genotype:Treatment:Sex	1	12.02747824	12.02747824	6.310184165	0.012114964
Development	attP40 Control	CG4496_KD_51428	B	Chr3	Genotype:Replicate:Sex	4	1.331265024	0.332816256	0.174611155	0.951481146
Development	attP40 Control	CG4496_KD_51428	B	Chr3	Treatment:Replicate:Sex	4	5.947523184	1.486880796	0.780088017	0.538092457
Development	attP40 Control	CG4496_KD_51428	B	Chr3	Genotype:Treatment:Replicate:Sex	4	4.785660818	1.196415204	0.627696024	0.642786639
Development	attP40 Control	CG4496_KD_51428	B	Chr3	Residuals	1418	2702.76805	1.906042348	NA	NA
Development	attP40 Control	Trpm_KD_57871	C	Chr2	Genotype	1	598.2492418	598.2492418	293.5363961	2.05E-59
Development	attP40 Control	Trpm_KD_57871	C	Chr2	Treatment	1	1100.923296	1100.923296	540.1779627	5.21E-100
Development	attP40 Control	Trpm_KD_57871	C	Chr2	Replicate	4	1173.365847	293.3414618	143.9306388	1.06E-101
Development	attP40 Control	Trpm_KD_57871	C	Chr2	Sex	1	118.1716073	118.1716073	57.98196687	5.11E-14
Development	attP40 Control	Trpm_KD_57871	C	Chr2	Genotype:Treatment	1	29.9820014	29.9820014	14.7109399	0.000131404
Development	attP40 Control	Trpm_KD_57871	C	Chr2	Genotype:Replicate	4	155.9447849	38.98619623	19.12892945	2.70E-15
Development	attP40 Control	Trpm_KD_57871	C	Chr2	Treatment:Replicate	4	99.53424123	24.88356031	12.20934371	9.58E-10
Development	attP40 Control	Trpm_KD_57871	C	Chr2	Genotype:Sex	1	0.039308195	0.039308195	0.019286921	0.889568857
Development	attP40 Control	Trpm_KD_57871	C	Chr2	Treatment:Sex	1	2.428607121	2.428607121	1.191618028	0.27520837
Development	attP40 Control	Trpm_KD_57871	C	Chr2	Replicate:Sex	4	3.506439507	0.876609877	0.430116557	0.78696263
Development	attP40 Control	Trpm_KD_57871	C	Chr2	Genotype:Treatment:Replicate	4	30.9903397	7.747584926	3.801422549	0.00444286
Development	attP40 Control	Trpm_KD_57871	C	Chr2	Genotype:Treatment:Sex	1	4.261068354	4.261068354	2.09073169	0.148439304
Development	attP40 Control	Trpm_KD_57871	C	Chr2	Genotype:Replicate:Sex	4	0.648278257	0.162069564	0.079520896	0.988602974
Development	attP40 Control	Trpm_KD_57871	C	Chr2	Treatment:Replicate:Sex	4	10.80987415	2.702468537	1.325990607	0.258143687
Development	attP40 Control	Trpm_KD_57871	C	Chr2	Genotype:Treatment:Replicate:Sex	4	2.049717783	0.512429446	0.251428138	0.908869351
Development	attP40 Control	Trpm_KD_57871	C	Chr2	Residuals	1283	2614.850449	2.038075175	NA	NA
Development	attP40 Control	Trpm_KD_51713	C	Chr2	Genotype	1	318.897172	318.897172	134.8269423	6.32E-30
Development	attP40 Control	Trpm_KD_51713	C	Chr2	Treatment	1	1412.906151	1412.906151	597.3643948	1.48E-111
Development	attP40 Control	Trpm_KD_51713	C	Chr2	Replicate	4	1419.916537	354.9791342	150.0820812	2.88E-108
Development	attP40 Control	Trpm_KD_51713	C	Chr2	Sex	1	155.062374	155.062374	65.55901901	1.14E-15
Development	attP40 Control	Trpm_KD_51713	C	Chr2	Genotype:Treatment	1	21.55579126	21.55579126	9.113600496	0.002579372
Development	attP40 Control	Trpm_KD_51713	C	Chr2	Genotype:Replicate	4	121.0294438	30.25736096	12.79254825	3.04E-10
Development	attP40 Control	Trpm_KD_51713	C	Chr2	Treatment:Replicate	4	220.4427998	55.11069995	23.30032317	1.02E-18
Development	attP40 Control	Trpm_KD_51713	C	Chr2	Genotype:Sex	1	0.260687564	0.260687564	0.110216428	0.739943612
Development	attP40 Control	Trpm_KD_51713	C	Chr2	Treatment:Sex	1	1.193409495	1.193409495	0.504563123	0.477610851
Development	attP40 Control	Trpm_KD_51713	C	Chr2	Replicate:Sex	4	17.56930309	4.392325773	1.857037019	0.115519253
Development	attP40 Control	Trpm_KD_51713	C	Chr2	Genotype:Treatment:Replicate	4	23.3678867	5.841971674	2.46993466	0.042955554
Development	attP40 Control	Trpm_KD_51713	C	Chr2	Genotype:Treatment:Sex	1	0.68885328	0.68885328	0.291241157	0.589505258
Development	attP40 Control	Trpm_KD_51713	C	Chr2	Genotype:Replicate:Sex	4	12.08567246	3.021418116	1.277429221	0.276741737
Development	attP40 Control	Trpm_KD_51713	C	Chr2	Treatment:Replicate:Sex	4	27.07764255	6.769410638	2.862047763	0.0222961
Development	attP40 Control	Trpm_KD_51713	C	Chr2	Genotype:Treatment:Replicate:Sex	4	22.12151361	5.530378403	2.338195743	0.053354113
Development	attP40 Control	Trpm_KD_51713	C	Chr2	Residuals	1521	3597.51983	2.365233287	NA	NA
Development	attP40 Control	MTF-1_KD_33381	D	Chr3	Genotype	1	184.6999789	184.6999789	90.78482735	5.74E-21
Development	attP40 Control	MTF-1_KD_33381	D	Chr3	Treatment	1	1566.026381	1566.026381	769.7425604	1.75E-138
Development	attP40 Control	MTF-1_KD_33381	D	Chr3	Replicate	4	1973.308708	493.3271769	242.4830954	1.18E-162
Development	attP40 Control	MTF-1_KD_33381	D	Chr3	Sex	1	209.1591143	209.1591143	102.8071264	1.88E-23
Development	attP40 Control	MTF-1_KD_33381	D	Chr3	Genotype:Treatment	1	14.95594537	14.95594537	7.351234834	0.006773855
Development	attP40 Control	MTF-1_KD_33381	D	Chr3	Genotype:Replicate	4	214.1967323	53.54918308	26.32081157	3.68E-21
Development	attP40 Control	MTF-1_KD_33381	D	Chr3	Treatment:Replicate	4	43.58155641	10.8953891	5.355366171	0.000277161
Development	attP40 Control	MTF-1_KD_33381	D	Chr3	Genotype:Sex	1	7.330467993	7.330467993	3.603115037	0.057852468
Development	attP40 Control	MTF-1_KD_33381	D	Chr3	Treatment:Sex	1	24.74418211	24.74418211	12.16240692	0.000500907
Development	attP40 Control	MTF-1_KD_33381	D	Chr3	Replicate:Sex	4	10.70165929	2.675414823	1.315035737	0.262142019
Development	attP40 Control	MTF-1_KD_33381	D	Chr3	Genotype:Treatment:Replicate	4	124.1644136	31.04110341	15.25750696	3.01E-12
Development	attP40 Control	MTF-1_KD_33381	D	Chr3	Genotype:Treatment:Sex	1	30.40801798	30.40801798	14.94632906	0.000115071
Development	attP40 Control	MTF-1_KD_33381	D	Chr3	Genotype:Replicate:Sex	4	13.60457551	3.401143877	1.671750379	0.153964131
Development	attP40 Control	MTF-1_KD_33381	D	Chr3	Treatment:Replicate:Sex	4	21.81766614	5.454416535	2.680987115	0.030218867
Development	attP40 Control	MTF-1_KD_33381	D	Chr3	Genotype:Treatment:Replicate:Sex	4	10.75386706	2.688466766	1.321451105	0.259721934
Development	attP40 Control	MTF-1_KD_33381	D	Chr3	Residuals	1589	3232.789828	2.034480697	NA	NA
Development	attP40 Control	MTF-1_KD_34094	D	Chr3	Genotype	1	322.8182591	322.8182591	160.3254346	7.71E-35
Development	attP40 Control	MTF-1_KD_34094	D	Chr3	Treatment	1	1292.369011	1292.369011	641.8460466	1.44E-116
Development	attP40 Control	MTF-1_KD_34094	D	Chr3	Replicate	4	1573.329651	393.3324128	195.3457967	9.73E-133
Development	attP40 Control	MTF-1_KD_34094	D	Chr3	Sex	1	141.2989319	141.2989319	70.17512802	1.32E-16
Development	attP40 Control	MTF-1_KD_34094	D	Chr3	Genotype:Treatment	1	7.515208209	7.515208209	3.732375688	0.053572238
Development	attP40 Control	MTF-1_KD_34094	D	Chr3	Genotype:Replicate	4	150.2333236	37.55833091	18.65308282	6.06E-15
Development	attP40 Control	MTF-1_KD_34094	D	Chr3	Treatment:Replicate	4	52.46030766	13.11507692	6.513511385	3.43E-05
Development	attP40 Control	MTF-1_KD_34094	D	Chr3	Genotype:Sex	1	0.114806635	0.114806635	0.057017914	0.811308396
Development	attP40 Control	MTF-1_KD_34094	D	Chr3	Treatment:Sex	1	0.604842076	0.604842076	0.300390594	0.583726427
Development	attP40 Control	MTF-1_KD_34094	D	Chr3	Replicate:Sex	4	1.695978303	0.423994576	0.210573946	0.932640604
Development	attP40 Control	MTF-1_KD_34094	D	Chr3	Genotype:Treatment:Replicate	4	83.91658304	20.97914576	10.41914627	2.58E-08
Development	attP40 Control	MTF-1_KD_34094	D	Chr3	Genotype:Treatment:Sex	1	0.297420016	0.297420016	0.147711574	0.700791222
Development	attP40 Control	MTF-1_KD_34094	D	Chr3	Genotype:Replicate:Sex	4	5.913220342	1.478305085	0.7341899	0.568632321
Development	attP40 Control	MTF-1_KD_34094	D	Chr3	Treatment:Replicate:Sex	4	6.264779634	1.566194908	0.777839767	0.539571484
Development	attP40 Control	MTF-1_KD_34094	D	Chr3	Genotype:Treatment:Replicate:Sex	4	5.552319983	1.388079996	0.689380239	0.59931888
Development	attP40 Control	MTF-1_KD_34094	D	Chr3	Residuals	1378	2774.628756	2.013518691	NA	NA
Development	attP40 Control	Mekk1_KD_28587	E	Chr3	Genotype	1	60.40619154	60.40619154	33.33307704	9.59E-09
Development	attP40 Control	Mekk1_KD_28587	E	Chr3	Treatment	1	1062.234287	1062.234287	586.1574193	3.87E-108
Development	attP40 Control	Mekk1_KD_28587	E	Chr3	Replicate	4	673.5691658	168.3922915	92.92148837	5.42E-70
Development	attP40 Control	Mekk1_KD_28587	E	Chr3	Sex	1	166.5100014	166.5100014	91.88281142	4.13E-21
Development	attP40 Control	Mekk1_KD_28587	E	Chr3	Genotype:Treatment	1	60.34791541	60.34791541	33.30091937	9.74E-09
Development	attP40 Control	Mekk1_KD_28587	E	Chr3	Genotype:Replicate	4	568.1732511	142.0433128	78.38171166	6.10E-60
Development	attP40 Control	Mekk1_KD_28587	E	Chr3	Treatment:Replicate	4	69.05329314	17.26332329	9.526170586	1.35E-07
Development	attP40 Control	Mekk1_KD_28587	E	Chr3	Genotype:Sex	1	2.51714355	2.51714355	1.388999004	0.238778277
Development	attP40 Control	Mekk1_KD_28587	E	Chr3	Treatment:Sex	1	0.019818528	0.019818528	0.010936172	0.916727398
Development	attP40 Control	Mekk1_KD_28587	E	Chr3	Replicate:Sex	4	5.370191567	1.342547892	0.740838831	0.564151142
Development	attP40 Control	Mekk1_KD_28587	E	Chr3	Genotype:Treatment:Replicate	4	56.85941252	14.21485313	7.843977289	3.00E-06
Development	attP40 Control	Mekk1_KD_28587	E	Chr3	Genotype:Treatment:Sex	1	0.274893063	0.274893063	0.151690273	0.696985635
Development	attP40 Control	Mekk1_KD_28587	E	Chr3	Genotype:Replicate:Sex	4	1.262466008	0.315616502	0.1741621	0.951701005
Development	attP40 Control	Mekk1_KD_28587	E	Chr3	Treatment:Replicate:Sex	4	8.014800635	2.003700159	1.105672946	0.352284485
Development	attP40 Control	Mekk1_KD_28587	E	Chr3	Genotype:Treatment:Replicate:Sex	4	3.275586154	0.818896539	0.451879861	0.771083249
Development	attP40 Control	Mekk1_KD_28587	E	Chr3	Residuals	1374	2489.96236	1.81219968	NA	NA
Development	attP40 Control	Octa2R_KD_50678	E	Chr3	Genotype	1	513.1878055	513.1878055	298.0057073	7.35E-61
Development	attP40 Control	Octa2R_KD_50678	E	Chr3	Treatment	1	1159.943586	1159.943586	673.5736995	3.12E-122
Development	attP40 Control	Octa2R_KD_50678	E	Chr3	Replicate	4	1176.411588	294.1028971	170.7841475	7.55E-120
Development	attP40 Control	Octa2R_KD_50678	E	Chr3	Sex	1	163.9414667	163.9414667	95.20002664	7.97E-22
Development	attP40 Control	Octa2R_KD_50678	E	Chr3	Genotype:Treatment	1	61.95828323	61.95828323	35.97887912	2.52E-09
Development	attP40 Control	Octa2R_KD_50678	E	Chr3	Genotype:Replicate	4	150.5161592	37.6290398	21.85100367	1.58E-17
Development	attP40 Control	Octa2R_KD_50678	E	Chr3	Treatment:Replicate	4	157.6994289	39.42485724	22.89382628	2.31E-18
Development	attP40 Control	Octa2R_KD_50678	E	Chr3	Genotype:Sex	1	2.096233144	2.096233144	1.217272574	0.270080152
Development	attP40 Control	Octa2R_KD_50678	E	Chr3	Treatment:Sex	1	0.060124533	0.060124533	0.034914029	0.851802133
Development	attP40 Control	Octa2R_KD_50678	E	Chr3	Replicate:Sex	4	1.578198649	0.394549662	0.229113104	0.922138969
Development	attP40 Control	Octa2R_KD_50678	E	Chr3	Genotype:Treatment:Replicate	4	10.14770858	2.536927146	1.473181476	0.207917039
Development	attP40 Control	Octa2R_KD_50678	E	Chr3	Genotype:Treatment:Sex	1	0.027640119	0.027640119	0.016050485	0.899202972
Development	attP40 Control	Octa2R_KD_50678	E	Chr3	Genotype:Replicate:Sex	4	5.567387825	1.391846956	0.808238879	0.519845564
Development	attP40 Control	Octa2R_KD_50678	E	Chr3	Treatment:Replicate:Sex	4	3.367455413	0.841863853	0.488866318	0.743944428
Development	attP40 Control	Octa2R_KD_50678	E	Chr3	Genotype:Treatment:Replicate:Sex	4	7.247069467	1.811767367	1.052084656	0.378955625
Development	attP40 Control	Octa2R_KD_50678	E	Chr3	Residuals	1446	2490.11864	1.722073748	NA	NA
Development	attP40 Control	ATPsynD_KD_33740	E	Chr3	Genotype	1	759.7250864	759.7250864	441.7490991	1.69E-85
Development	attP40 Control	ATPsynD_KD_33740	E	Chr3	Treatment	1	812.3923115	812.3923115	472.3729387	1.59E-90
Development	attP40 Control	ATPsynD_KD_33740	E	Chr3	Replicate	4	1420.707376	355.176844	206.520824	2.12E-139
Development	attP40 Control	ATPsynD_KD_33740	E	Chr3	Sex	1	137.6199217	137.6199217	80.02036199	1.14E-18
Development	attP40 Control	ATPsynD_KD_33740	E	Chr3	Genotype:Treatment	1	95.7519754	95.7519754	55.67586173	1.49E-13
Development	attP40 Control	ATPsynD_KD_33740	E	Chr3	Genotype:Replicate	4	151.1915147	37.79787869	21.97792222	1.29E-17
Development	attP40 Control	ATPsynD_KD_33740	E	Chr3	Treatment:Replicate	4	92.56090174	23.14022544	13.45509569	9.15E-11
Development	attP40 Control	ATPsynD_KD_33740	E	Chr3	Genotype:Sex	1	0.106881694	0.106881694	0.062147338	0.803170059
Development	attP40 Control	ATPsynD_KD_33740	E	Chr3	Treatment:Sex	1	0.273652823	0.273652823	0.159117936	0.69003053
Development	attP40 Control	ATPsynD_KD_33740	E	Chr3	Replicate:Sex	4	4.095862212	1.023965553	0.595394135	0.666017747
Development	attP40 Control	ATPsynD_KD_33740	E	Chr3	Genotype:Treatment:Replicate	4	85.26228897	21.31557224	12.39413441	6.56E-10
Development	attP40 Control	ATPsynD_KD_33740	E	Chr3	Genotype:Treatment:Sex	1	0.291415763	0.291415763	0.16944636	0.6806671
Development	attP40 Control	ATPsynD_KD_33740	E	Chr3	Genotype:Replicate:Sex	4	2.550262177	0.637565544	0.370718316	0.829622745
Development	attP40 Control	ATPsynD_KD_33740	E	Chr3	Treatment:Replicate:Sex	4	1.390259753	0.347564938	0.202094812	0.937274983
Development	attP40 Control	ATPsynD_KD_33740	E	Chr3	Genotype:Treatment:Replicate:Sex	3	10.19972482	3.399908272	1.976907756	0.115550539
Development	attP40 Control	ATPsynD_KD_33740	E	Chr3	Residuals	1405	2416.334858	1.719811287	NA	NA
Development	attP40 Control	Hsp22_KD_41709	D	Chr2	Genotype	1	664.7857982	664.7857982	359.0879765	2.04E-71
Development	attP40 Control	Hsp22_KD_41709	D	Chr2	Treatment	1	938.3585314	938.3585314	506.8599046	5.85E-96
Development	attP40 Control	Hsp22_KD_41709	D	Chr2	Replicate	4	913.9482229	228.4870557	123.4186331	3.31E-90
Development	attP40 Control	Hsp22_KD_41709	D	Chr2	Sex	1	129.8834595	129.8834595	70.15731798	1.32E-16
Development	attP40 Control	Hsp22_KD_41709	D	Chr2	Genotype:Treatment	1	135.1989667	135.1989667	73.0285206	3.31E-17
Development	attP40 Control	Hsp22_KD_41709	D	Chr2	Genotype:Replicate	3	285.9394151	95.31313836	51.4839548	1.49E-31
Development	attP40 Control	Hsp22_KD_41709	D	Chr2	Treatment:Replicate	4	51.83342343	12.95835586	6.999532475	1.41E-05
Development	attP40 Control	Hsp22_KD_41709	D	Chr2	Genotype:Sex	1	0.094531631	0.094531631	0.051061819	0.821259021
Development	attP40 Control	Hsp22_KD_41709	D	Chr2	Treatment:Sex	1	0.333443353	0.333443353	0.180111397	0.671343153
Development	attP40 Control	Hsp22_KD_41709	D	Chr2	Replicate:Sex	4	3.06880945	0.767202362	0.414408889	0.798361192
Development	attP40 Control	Hsp22_KD_41709	D	Chr2	Genotype:Treatment:Replicate	3	64.07774095	21.35924698	11.53732345	1.80E-07
Development	attP40 Control	Hsp22_KD_41709	D	Chr2	Genotype:Treatment:Sex	1	0.022813623	0.022813623	0.012322913	0.911625528
Development	attP40 Control	Hsp22_KD_41709	D	Chr2	Genotype:Replicate:Sex	3	5.067067027	1.689022342	0.912335397	0.434261826
Development	attP40 Control	Hsp22_KD_41709	D	Chr2	Treatment:Replicate:Sex	4	7.479094245	1.869773561	1.009969236	0.401032313
Development	attP40 Control	Hsp22_KD_41709	D	Chr2	Genotype:Treatment:Replicate:Sex	3	1.703134074	0.567711358	0.306652644	0.820602653
Development	attP40 Control	Hsp22_KD_41709	D	Chr2	Residuals	1391	2575.182423	1.851317342	NA	NA
Development	attP40 Control	GluRIB_KD_67843	D	Chr2	Genotype	1	326.0260485	326.0260485	152.8792161	2.01E-33
Development	attP40 Control	GluRIB_KD_67843	D	Chr2	Treatment	1	871.353578	871.353578	408.5926648	4.84E-80
Development	attP40 Control	GluRIB_KD_67843	D	Chr2	Replicate	4	1463.553802	365.8884505	171.5713813	6.66E-120
Development	attP40 Control	GluRIB_KD_67843	D	Chr2	Sex	1	145.5321966	145.5321966	68.24254758	3.28E-16
Development	attP40 Control	GluRIB_KD_67843	D	Chr2	Genotype:Treatment	1	129.0096139	129.0096139	60.49482467	1.41E-14
Development	attP40 Control	GluRIB_KD_67843	D	Chr2	Genotype:Replicate	2	35.54485648	17.77242824	8.333796976	0.000252223
Development	attP40 Control	GluRIB_KD_67843	D	Chr2	Treatment:Replicate	4	76.97535352	19.24383838	9.023766473	3.39E-07
Development	attP40 Control	GluRIB_KD_67843	D	Chr2	Genotype:Sex	1	0.078582478	0.078582478	0.036848674	0.847800956
Development	attP40 Control	GluRIB_KD_67843	D	Chr2	Treatment:Sex	1	3.024956929	3.024956929	1.41845428	0.23385731
Development	attP40 Control	GluRIB_KD_67843	D	Chr2	Replicate:Sex	4	3.020949313	0.755237328	0.35414376	0.841258391
Development	attP40 Control	GluRIB_KD_67843	D	Chr2	Genotype:Treatment:Replicate	2	24.66907167	12.33453583	5.783875791	0.003149815
Development	attP40 Control	GluRIB_KD_67843	D	Chr2	Genotype:Treatment:Sex	1	4.601323421	4.601323421	2.157639614	0.142084264
Development	attP40 Control	GluRIB_KD_67843	D	Chr2	Genotype:Replicate:Sex	2	7.139181378	3.569590689	1.673842409	0.187895435
Development	attP40 Control	GluRIB_KD_67843	D	Chr2	Treatment:Replicate:Sex	4	3.702567877	0.925641969	0.434049424	0.784102901
Development	attP40 Control	GluRIB_KD_67843	D	Chr2	Genotype:Treatment:Replicate:Sex	2	4.585981557	2.292990778	1.075222775	0.341499763
Development	attP40 Control	GluRIB_KD_67843	D	Chr2	Residuals	1418	3023.988143	2.132572739	NA	NA
Development	attP2 Control	RanBP3_KD_40948	F	Chr2	Genotype	1	187.4421387	187.4421387	90.46536782	8.79E-21
Development	attP2 Control	RanBP3_KD_40948	F	Chr2	Treatment	1	500.3970286	500.3970286	241.5070676	4.50E-50
Development	attP2 Control	RanBP3_KD_40948	F	Chr2	Replicate	4	1085.358579	271.3396446	130.9568965	5.38E-94
Development	attP2 Control	RanBP3_KD_40948	F	Chr2	Sex	1	189.2482557	189.2482557	91.33705571	5.83E-21
Development	attP2 Control	RanBP3_KD_40948	F	Chr2	Genotype:Treatment	1	0.327528241	0.327528241	0.158075249	0.691000229
Development	attP2 Control	RanBP3_KD_40948	F	Chr2	Genotype:Replicate	4	41.78368104	10.44592026	5.041523882	0.000493457
Development	attP2 Control	RanBP3_KD_40948	F	Chr2	Treatment:Replicate	4	50.55909829	12.63977457	6.10034576	7.31E-05
Development	attP2 Control	RanBP3_KD_40948	F	Chr2	Genotype:Sex	1	3.797191951	3.797191951	1.832642163	0.176051633
Development	attP2 Control	RanBP3_KD_40948	F	Chr2	Treatment:Sex	1	1.361778737	1.361778737	0.657236495	0.417685992
Development	attP2 Control	RanBP3_KD_40948	F	Chr2	Replicate:Sex	4	7.546339798	1.88658495	0.910524189	0.456942835
Development	attP2 Control	RanBP3_KD_40948	F	Chr2	Genotype:Treatment:Replicate	4	61.12335268	15.28083817	7.375004658	7.15E-06
Development	attP2 Control	RanBP3_KD_40948	F	Chr2	Genotype:Treatment:Sex	1	4.121911109	4.121911109	1.989361663	0.158647418
Development	attP2 Control	RanBP3_KD_40948	F	Chr2	Genotype:Replicate:Sex	4	2.988425414	0.747106354	0.360576611	0.836755364
Development	attP2 Control	RanBP3_KD_40948	F	Chr2	Treatment:Replicate:Sex	4	6.592929891	1.648232473	0.795487919	0.52808567
Development	attP2 Control	RanBP3_KD_40948	F	Chr2	Genotype:Treatment:Replicate:Sex	3	8.848217893	2.949405964	1.423474451	0.234229204
Development	attP2 Control	RanBP3_KD_40948	F	Chr2	Residuals	1297	2687.353843	2.071976748	NA	NA
Development	attP2 Control	dj-1B_KD_38999	G	Chr3	Genotype	1	143.0915512	143.0915512	97.45263788	4.00E-22
Development	attP2 Control	dj-1B_KD_38999	G	Chr3	Treatment	1	80.05412787	80.05412787	54.5209404	2.93E-13
Development	attP2 Control	dj-1B_KD_38999	G	Chr3	Replicate	4	1211.930643	302.9826608	206.3466311	1.18E-133
Development	attP2 Control	dj-1B_KD_38999	G	Chr3	Sex	1	203.7283261	203.7283261	138.7493715	2.49E-30
Development	attP2 Control	dj-1B_KD_38999	G	Chr3	Genotype:Treatment	1	16.66819077	16.66819077	11.35188728	0.000778529
Development	attP2 Control	dj-1B_KD_38999	G	Chr3	Genotype:Replicate	3	85.37813222	28.45937741	19.38228622	2.89E-12
Development	attP2 Control	dj-1B_KD_38999	G	Chr3	Treatment:Replicate	4	74.14347975	18.53586994	12.62387196	4.66E-10
Development	attP2 Control	dj-1B_KD_38999	G	Chr3	Genotype:Sex	1	0.219774255	0.219774255	0.149677467	0.698914857
Development	attP2 Control	dj-1B_KD_38999	G	Chr3	Treatment:Sex	1	0.000299413	0.000299413	0.000203916	0.98860913
Development	attP2 Control	dj-1B_KD_38999	G	Chr3	Replicate:Sex	4	11.5127856	2.878196399	1.960198412	0.098355404
Development	attP2 Control	dj-1B_KD_38999	G	Chr3	Genotype:Treatment:Replicate	3	25.70812123	8.569373742	5.836180188	0.000588896
Development	attP2 Control	dj-1B_KD_38999	G	Chr3	Genotype:Treatment:Sex	1	10.8737318	10.8737318	7.405565446	0.006599715
Development	attP2 Control	dj-1B_KD_38999	G	Chr3	Genotype:Replicate:Sex	3	12.32661219	4.10887073	2.798350343	0.038981485
Development	attP2 Control	dj-1B_KD_38999	G	Chr3	Treatment:Replicate:Sex	3	2.490351074	0.830117025	0.565351994	0.637924349
Development	attP2 Control	dj-1B_KD_38999	G	Chr3	Genotype:Treatment:Replicate:Sex	1	5.36409994	5.36409994	3.653225398	0.056207391
Development	attP2 Control	dj-1B_KD_38999	G	Chr3	Residuals	1158	1700.3133	1.468318912	NA	NA
Development	attP2 Control	pHCl-2_KD_26003	G	Chr3	Genotype	1	27.9841586	27.9841586	11.43729677	0.000738856
Development	attP2 Control	pHCl-2_KD_26003	G	Chr3	Treatment	1	221.5243465	221.5243465	90.53835527	7.19E-21
Development	attP2 Control	pHCl-2_KD_26003	G	Chr3	Replicate	4	1627.268825	406.8172063	166.2686804	2.20E-117
Development	attP2 Control	pHCl-2_KD_26003	G	Chr3	Sex	1	206.3905966	206.3905966	84.35309916	1.37E-19
Development	attP2 Control	pHCl-2_KD_26003	G	Chr3	Genotype:Treatment	1	22.85783606	22.85783606	9.342137397	0.002280047
Development	attP2 Control	pHCl-2_KD_26003	G	Chr3	Genotype:Replicate	4	251.5260554	62.88151385	25.7000593	1.31E-20
Development	attP2 Control	pHCl-2_KD_26003	G	Chr3	Treatment:Replicate	4	160.6224418	40.15561046	16.41184359	3.69E-13
Development	attP2 Control	pHCl-2_KD_26003	G	Chr3	Genotype:Sex	1	7.45002738	7.45002738	3.044871755	0.081202764
Development	attP2 Control	pHCl-2_KD_26003	G	Chr3	Treatment:Sex	1	1.180503912	1.180503912	0.482479169	0.487411937
Development	attP2 Control	pHCl-2_KD_26003	G	Chr3	Replicate:Sex	4	8.865667057	2.216416764	0.905863087	0.459654565
Development	attP2 Control	pHCl-2_KD_26003	G	Chr3	Genotype:Treatment:Replicate	4	37.33557078	9.333892695	3.814819032	0.004321953
Development	attP2 Control	pHCl-2_KD_26003	G	Chr3	Genotype:Treatment:Sex	1	11.93518216	11.93518216	4.877981946	0.027356165
Development	attP2 Control	pHCl-2_KD_26003	G	Chr3	Genotype:Replicate:Sex	4	5.096494332	1.274123583	0.520742101	0.720512903
Development	attP2 Control	pHCl-2_KD_26003	G	Chr3	Treatment:Replicate:Sex	4	21.71289269	5.428223172	2.21854801	0.064870078
Development	attP2 Control	pHCl-2_KD_26003	G	Chr3	Genotype:Treatment:Replicate:Sex	3	5.433024713	1.811008238	0.740170143	0.528101292
Development	attP2 Control	pHCl-2_KD_26003	G	Chr3	Residuals	1461	3574.69571	2.446745866	NA	NA
Development	attP2 Control	CG11318_KD_51792	G	Chr3	Genotype	1	364.889383	364.889383	200.6158795	3.63E-42
Development	attP2 Control	CG11318_KD_51792	G	Chr3	Treatment	1	347.0543988	347.0543988	190.81022	2.48E-40
Development	attP2 Control	CG11318_KD_51792	G	Chr3	Replicate	4	765.9763523	191.4940881	105.2832905	1.07E-76
Development	attP2 Control	CG11318_KD_51792	G	Chr3	Sex	1	126.7601488	126.7601488	69.69262448	1.93E-16
Development	attP2 Control	CG11318_KD_51792	G	Chr3	Genotype:Treatment	1	3.173110345	3.173110345	1.744573431	0.186817345
Development	attP2 Control	CG11318_KD_51792	G	Chr3	Genotype:Replicate	4	60.82433173	15.20608293	8.36029176	1.19E-06
Development	attP2 Control	CG11318_KD_51792	G	Chr3	Treatment:Replicate	4	87.9793961	21.99484903	12.09274972	1.23E-09
Development	attP2 Control	CG11318_KD_51792	G	Chr3	Genotype:Sex	1	16.29730038	16.29730038	8.960242206	0.002816806
Development	attP2 Control	CG11318_KD_51792	G	Chr3	Treatment:Sex	1	3.101061556	3.101061556	1.704961066	0.191895822
Development	attP2 Control	CG11318_KD_51792	G	Chr3	Replicate:Sex	4	9.135675127	2.283918782	1.255696648	0.285624061
Development	attP2 Control	CG11318_KD_51792	G	Chr3	Genotype:Treatment:Replicate	4	55.67253816	13.91813454	7.652178805	4.37E-06
Development	attP2 Control	CG11318_KD_51792	G	Chr3	Genotype:Treatment:Sex	1	3.367036981	3.367036981	1.851194134	0.173905279
Development	attP2 Control	CG11318_KD_51792	G	Chr3	Genotype:Replicate:Sex	4	14.15562816	3.53890704	1.94568815	0.100627803
Development	attP2 Control	CG11318_KD_51792	G	Chr3	Treatment:Replicate:Sex	4	17.6492922	4.412323049	2.425891546	0.046331292
Development	attP2 Control	CG11318_KD_51792	G	Chr3	Genotype:Treatment:Replicate:Sex	3	1.860751027	0.620250342	0.341013123	0.795679801
Development	attP2 Control	CG11318_KD_51792	G	Chr3	Residuals	1176	2138.962855	1.818845965	NA	NA
Development	attP2 Control	Xrp1_KD_51054	E	Chr2	Genotype	1	398.9508718	398.9508718	213.9523808	5.02E-45
Development	attP2 Control	Xrp1_KD_51054	E	Chr2	Treatment	1	131.7310275	131.7310275	70.64570841	1.09E-16
Development	attP2 Control	Xrp1_KD_51054	E	Chr2	Replicate	4	951.6495702	237.9123925	127.5894512	3.40E-92
Development	attP2 Control	Xrp1_KD_51054	E	Chr2	Sex	1	250.7825857	250.7825857	134.4915754	1.10E-29
Development	attP2 Control	Xrp1_KD_51054	E	Chr2	Genotype:Treatment	1	33.3719169	33.3719169	17.89694315	2.49E-05
Development	attP2 Control	Xrp1_KD_51054	E	Chr2	Genotype:Replicate	4	79.20250303	19.80062576	10.61882884	1.80E-08
Development	attP2 Control	Xrp1_KD_51054	E	Chr2	Treatment:Replicate	4	16.36605677	4.091514194	2.194228073	0.067536087
Development	attP2 Control	Xrp1_KD_51054	E	Chr2	Genotype:Sex	1	0.247445773	0.247445773	0.132702084	0.715704881
Development	attP2 Control	Xrp1_KD_51054	E	Chr2	Treatment:Sex	1	0.334328281	0.334328281	0.179296091	0.672047641
Development	attP2 Control	Xrp1_KD_51054	E	Chr2	Replicate:Sex	4	20.99692471	5.249231177	2.815097264	0.024186992
Development	attP2 Control	Xrp1_KD_51054	E	Chr2	Genotype:Treatment:Replicate	4	114.4937202	28.62343006	15.35038883	2.81E-12
Development	attP2 Control	Xrp1_KD_51054	E	Chr2	Genotype:Treatment:Sex	1	7.191221151	7.191221151	3.856562286	0.04976074
Development	attP2 Control	Xrp1_KD_51054	E	Chr2	Genotype:Replicate:Sex	4	4.802805234	1.200701308	0.643921149	0.631235896
Development	attP2 Control	Xrp1_KD_51054	E	Chr2	Treatment:Replicate:Sex	4	24.57858764	6.144646911	3.295297564	0.010676713
Development	attP2 Control	Xrp1_KD_51054	E	Chr2	Genotype:Treatment:Replicate:Sex	3	2.182115618	0.727371873	0.390080471	0.760168238
Development	attP2 Control	Xrp1_KD_51054	E	Chr2	Residuals	1324	2468.824849	1.864671336	NA	NA
Development	attP2 Control	Xrp1_KD_34521	E	Chr3	Genotype	1	753.159619	753.159619	486.4954466	1.13E-90
Development	attP2 Control	Xrp1_KD_34521	E	Chr3	Treatment	1	488.2725206	488.2725206	315.3944422	8.81E-63
Development	attP2 Control	Xrp1_KD_34521	E	Chr3	Replicate	4	653.9710031	163.4927508	105.6064037	4.86E-77
Development	attP2 Control	Xrp1_KD_34521	E	Chr3	Sex	1	188.7707636	188.7707636	121.9344673	4.66E-27
Development	attP2 Control	Xrp1_KD_34521	E	Chr3	Genotype:Treatment	1	0.362773536	0.362773536	0.234329708	0.628420832
Development	attP2 Control	Xrp1_KD_34521	E	Chr3	Genotype:Replicate	4	157.4358973	39.35897433	25.42351091	3.09E-20
Development	attP2 Control	Xrp1_KD_34521	E	Chr3	Treatment:Replicate	4	127.0710199	31.76775497	20.52004349	2.29E-16
Development	attP2 Control	Xrp1_KD_34521	E	Chr3	Genotype:Sex	1	2.099572947	2.099572947	1.356196817	0.244430906
Development	attP2 Control	Xrp1_KD_34521	E	Chr3	Treatment:Sex	1	0.120721007	0.120721007	0.07797845	0.780104359
Development	attP2 Control	Xrp1_KD_34521	E	Chr3	Replicate:Sex	4	14.13440317	3.533600793	2.282491855	0.058581201
Development	attP2 Control	Xrp1_KD_34521	E	Chr3	Genotype:Treatment:Replicate	4	59.89572062	14.97393016	9.672250946	1.07E-07
Development	attP2 Control	Xrp1_KD_34521	E	Chr3	Genotype:Treatment:Sex	1	8.304416419	8.304416419	5.364149474	0.020723932
Development	attP2 Control	Xrp1_KD_34521	E	Chr3	Genotype:Replicate:Sex	4	5.785297871	1.446324468	0.934237909	0.44316669
Development	attP2 Control	Xrp1_KD_34521	E	Chr3	Treatment:Replicate:Sex	4	8.055064684	2.013766171	1.300770843	0.267761014
Development	attP2 Control	Xrp1_KD_34521	E	Chr3	Genotype:Treatment:Replicate:Sex	3	8.900745325	2.966915108	1.916447263	0.125081228
Development	attP2 Control	Xrp1_KD_34521	E	Chr3	Residuals	1191	1843.826315	1.548132926	NA	NA
Development	attP2 Control	Ndae1_KD_62177	B	Chr2	Genotype	1	140.3037511	140.3037511	88.95678209	2.03E-20
Development	attP2 Control	Ndae1_KD_62177	B	Chr2	Treatment	1	745.4986684	745.4986684	472.6684931	1.49E-88
Development	attP2 Control	Ndae1_KD_62177	B	Chr2	Replicate	4	650.0711822	162.5177956	103.0411519	2.05E-75
Development	attP2 Control	Ndae1_KD_62177	B	Chr2	Sex	1	219.8363416	219.8363416	139.3828275	1.68E-30
Development	attP2 Control	Ndae1_KD_62177	B	Chr2	Genotype:Treatment	1	18.36108444	18.36108444	11.64147769	0.00066658
Development	attP2 Control	Ndae1_KD_62177	B	Chr2	Genotype:Replicate	4	345.8897058	86.47242645	54.82610934	1.80E-42
Development	attP2 Control	Ndae1_KD_62177	B	Chr2	Treatment:Replicate	4	94.9337067	23.73342668	15.04770364	5.26E-12
Development	attP2 Control	Ndae1_KD_62177	B	Chr2	Genotype:Sex	1	0.046082179	0.046082179	0.029217482	0.864306833
Development	attP2 Control	Ndae1_KD_62177	B	Chr2	Treatment:Sex	1	2.473458082	2.473458082	1.568246536	0.210707282
Development	attP2 Control	Ndae1_KD_62177	B	Chr2	Replicate:Sex	4	12.3375147	3.084378675	1.955588497	0.099053233
Development	attP2 Control	Ndae1_KD_62177	B	Chr2	Genotype:Treatment:Replicate	4	58.91040102	14.72760025	9.337739844	1.97E-07
Development	attP2 Control	Ndae1_KD_62177	B	Chr2	Genotype:Treatment:Sex	1	11.67146485	11.67146485	7.400058427	0.006616944
Development	attP2 Control	Ndae1_KD_62177	B	Chr2	Genotype:Replicate:Sex	4	0.362199238	0.090549809	0.057411292	0.993882705
Development	attP2 Control	Ndae1_KD_62177	B	Chr2	Treatment:Replicate:Sex	4	1.31491962	0.328729905	0.208424609	0.933818144
Development	attP2 Control	Ndae1_KD_62177	B	Chr2	Genotype:Treatment:Replicate:Sex	3	6.37416381	2.12472127	1.347136948	0.257574082
Development	attP2 Control	Ndae1_KD_62177	B	Chr2	Residuals	1193	1881.614545	1.577212527	NA	NA
Development	attP2 Control	Ndc1_KD_67275	F	Chr2	Genotype	1	585.5838469	585.5838469	386.1999404	1.64E-75
Development	attP2 Control	Ndc1_KD_67275	F	Chr2	Treatment	1	473.9136293	473.9136293	312.5520219	7.33E-63
Development	attP2 Control	Ndc1_KD_67275	F	Chr2	Replicate	4	736.4629941	184.1157485	121.4266607	4.05E-88
Development	attP2 Control	Ndc1_KD_67275	F	Chr2	Sex	1	164.4228924	164.4228924	108.4389735	1.90E-24
Development	attP2 Control	Ndc1_KD_67275	F	Chr2	Genotype:Treatment	1	0.65884962	0.65884962	0.434519643	0.509895996
Development	attP2 Control	Ndc1_KD_67275	F	Chr2	Genotype:Replicate	4	159.1555929	39.78889822	26.24128073	5.94E-21
Development	attP2 Control	Ndc1_KD_67275	F	Chr2	Treatment:Replicate	4	88.97014784	22.24253696	14.66923395	1.00E-11
Development	attP2 Control	Ndc1_KD_67275	F	Chr2	Genotype:Sex	1	7.022328128	7.022328128	4.631314061	0.03157675
Development	attP2 Control	Ndc1_KD_67275	F	Chr2	Treatment:Sex	1	1.221986579	1.221986579	0.805915577	0.369496417
Development	attP2 Control	Ndc1_KD_67275	F	Chr2	Replicate:Sex	4	31.42138886	7.855347216	5.180700667	0.000384322
Development	attP2 Control	Ndc1_KD_67275	F	Chr2	Genotype:Treatment:Replicate	4	53.84008174	13.46002043	8.877053416	4.52E-07
Development	attP2 Control	Ndc1_KD_67275	F	Chr2	Genotype:Treatment:Sex	1	8.12441078	8.12441078	5.358151484	0.020780424
Development	attP2 Control	Ndc1_KD_67275	F	Chr2	Genotype:Replicate:Sex	4	7.320810769	1.830202692	1.207041783	0.305952105
Development	attP2 Control	Ndc1_KD_67275	F	Chr2	Treatment:Replicate:Sex	4	3.052204002	0.763051	0.503241769	0.733375652
Development	attP2 Control	Ndc1_KD_67275	F	Chr2	Genotype:Treatment:Replicate:Sex	3	4.051456788	1.350485596	0.890662301	0.445302444
Development	attP2 Control	Ndc1_KD_67275	F	Chr2	Residuals	1303	1975.701373	1.5162712	NA	NA
Development	attP2 Control	Nup98-96_KD_28562	F	Chr3	Genotype	1	101.3004418	101.3004418	57.63715367	5.85E-14
Development	attP2 Control	Nup98-96_KD_28562	F	Chr3	Treatment	1	204.043034	204.043034	116.0948511	5.01E-26
Development	attP2 Control	Nup98-96_KD_28562	F	Chr3	Replicate	4	1218.706871	304.6767177	173.3526378	7.03E-120
Development	attP2 Control	Nup98-96_KD_28562	F	Chr3	Sex	1	155.8702121	155.8702121	88.68584584	1.93E-20
Development	attP2 Control	Nup98-96_KD_28562	F	Chr3	Genotype:Treatment	1	22.35531102	22.35531102	12.71955456	0.000374498
Development	attP2 Control	Nup98-96_KD_28562	F	Chr3	Genotype:Replicate	4	194.5981919	48.64954797	27.68024919	4.07E-22
Development	attP2 Control	Nup98-96_KD_28562	F	Chr3	Treatment:Replicate	4	53.09655634	13.27413909	7.552618535	5.13E-06
Development	attP2 Control	Nup98-96_KD_28562	F	Chr3	Genotype:Sex	1	16.6171216	16.6171216	9.454683259	0.002148373
Development	attP2 Control	Nup98-96_KD_28562	F	Chr3	Treatment:Sex	1	3.293619119	3.293619119	1.873978315	0.171247854
Development	attP2 Control	Nup98-96_KD_28562	F	Chr3	Replicate:Sex	4	13.08542148	3.271355371	1.861310858	0.114823073
Development	attP2 Control	Nup98-96_KD_28562	F	Chr3	Genotype:Treatment:Replicate	4	77.98118364	19.49529591	11.09228495	7.45E-09
Development	attP2 Control	Nup98-96_KD_28562	F	Chr3	Genotype:Treatment:Sex	1	2.910038503	2.910038503	1.655731539	0.198401228
Development	attP2 Control	Nup98-96_KD_28562	F	Chr3	Genotype:Replicate:Sex	4	8.282845948	2.070711487	1.178177647	0.318592773
Development	attP2 Control	Nup98-96_KD_28562	F	Chr3	Treatment:Replicate:Sex	4	2.506387775	0.626596944	0.356516356	0.839599419
Development	attP2 Control	Nup98-96_KD_28562	F	Chr3	Genotype:Treatment:Replicate:Sex	3	4.340224093	1.446741364	0.82315588	0.481079137
Development	attP2 Control	Nup98-96_KD_28562	F	Chr3	Residuals	1350	2372.698645	1.757554552	NA	NA
Development	attP2 Control	ben_KD_28721	A	Chr3	Genotype	1	49.84455693	49.84455693	27.40223093	2.02E-07
Development	attP2 Control	ben_KD_28721	A	Chr3	Treatment	1	117.2830871	117.2830871	64.47681424	2.79E-15
Development	attP2 Control	ben_KD_28721	A	Chr3	Replicate	4	1008.283701	252.0709253	138.5769306	7.46E-94
Development	attP2 Control	ben_KD_28721	A	Chr3	Sex	1	184.5991636	184.5991636	101.4840781	8.87E-23
Development	attP2 Control	ben_KD_28721	A	Chr3	Genotype:Treatment	1	1.67304894	1.67304894	0.91976489	0.337773496
Development	attP2 Control	ben_KD_28721	A	Chr3	Genotype:Replicate	4	26.62305517	6.655763792	3.65903095	0.005750246
Development	attP2 Control	ben_KD_28721	A	Chr3	Treatment:Replicate	4	62.97640302	15.74410076	8.655378066	7.25E-07
Development	attP2 Control	ben_KD_28721	A	Chr3	Genotype:Sex	1	0.23776269	0.23776269	0.130710925	0.717774075
Development	attP2 Control	ben_KD_28721	A	Chr3	Treatment:Sex	1	6.870589775	6.870589775	3.777132334	0.052243926
Development	attP2 Control	ben_KD_28721	A	Chr3	Replicate:Sex	4	12.42931944	3.107329859	1.708266171	0.145921584
Development	attP2 Control	ben_KD_28721	A	Chr3	Genotype:Treatment:Replicate	1	24.72716761	24.72716761	13.59385255	0.000239397
Development	attP2 Control	ben_KD_28721	A	Chr3	Genotype:Treatment:Sex	1	1.331827111	1.331827111	0.732176918	0.392387841
Development	attP2 Control	ben_KD_28721	A	Chr3	Genotype:Replicate:Sex	4	2.52850089	0.632125222	0.347513197	0.845847099
Development	attP2 Control	ben_KD_28721	A	Chr3	Treatment:Replicate:Sex	3	5.841907489	1.947302496	1.070536805	0.360655312
Development	attP2 Control	ben_KD_28721	A	Chr3	Residuals	979	1780.797387	1.818996309	NA	NA
Development	attP2 Control	Mnn1_KD_51862	B	Chr2	Genotype	1	132.7052688	132.7052688	67.36155558	6.37E-16
Development	attP2 Control	Mnn1_KD_51862	B	Chr2	Treatment	1	238.6192502	238.6192502	121.1237808	8.89E-27
Development	attP2 Control	Mnn1_KD_51862	B	Chr2	Replicate	4	1134.854497	283.7136243	144.0138078	9.78E-99
Development	attP2 Control	Mnn1_KD_51862	B	Chr2	Sex	1	186.8833306	186.8833306	94.86248716	1.52E-21
Development	attP2 Control	Mnn1_KD_51862	B	Chr2	Genotype:Treatment	1	0.638813145	0.638813145	0.324263291	0.569174952
Development	attP2 Control	Mnn1_KD_51862	B	Chr2	Genotype:Replicate	4	158.9626065	39.74065162	20.17246291	4.86E-16
Development	attP2 Control	Mnn1_KD_51862	B	Chr2	Treatment:Replicate	4	129.9142	32.47855	16.48620037	4.04E-13
Development	attP2 Control	Mnn1_KD_51862	B	Chr2	Genotype:Sex	1	0.250679536	0.250679536	0.127245615	0.721374702
Development	attP2 Control	Mnn1_KD_51862	B	Chr2	Treatment:Sex	1	0.00647561	0.00647561	0.003287037	0.954290766
Development	attP2 Control	Mnn1_KD_51862	B	Chr2	Replicate:Sex	4	25.52381827	6.380954568	3.238989903	0.011821409
Development	attP2 Control	Mnn1_KD_51862	B	Chr2	Genotype:Treatment:Replicate	4	112.0460276	28.01150691	14.21871714	2.58E-11
Development	attP2 Control	Mnn1_KD_51862	B	Chr2	Genotype:Treatment:Sex	1	7.592262899	7.592262899	3.853853308	0.049887695
Development	attP2 Control	Mnn1_KD_51862	B	Chr2	Genotype:Replicate:Sex	4	13.02339039	3.255847597	1.6526771	0.158799738
Development	attP2 Control	Mnn1_KD_51862	B	Chr2	Treatment:Replicate:Sex	4	81.45860342	20.36465085	10.33715219	3.23E-08
Development	attP2 Control	Mnn1_KD_51862	B	Chr2	Genotype:Treatment:Replicate:Sex	2	35.87537564	17.93768782	9.105219152	0.000119829
Development	attP2 Control	Mnn1_KD_51862	B	Chr2	Residuals	1082	2131.588257	1.9700446	NA	NA
Development	attP2 Control	CG4496_KD_51428	B	Chr3	Genotype	1	76.62396653	76.62396653	46.97311283	1.14E-11
Development	attP2 Control	CG4496_KD_51428	B	Chr3	Treatment	1	467.7319402	467.7319402	286.7356807	6.10E-58
Development	attP2 Control	CG4496_KD_51428	B	Chr3	Replicate	4	609.2541569	152.3135392	93.37341027	2.46E-69
Development	attP2 Control	CG4496_KD_51428	B	Chr3	Sex	1	372.5222523	372.5222523	228.3688849	1.97E-47
Development	attP2 Control	CG4496_KD_51428	B	Chr3	Genotype:Treatment	1	0.883017248	0.883017248	0.541319781	0.462027473
Development	attP2 Control	CG4496_KD_51428	B	Chr3	Genotype:Replicate	4	170.3126723	42.57816808	26.10187366	8.63E-21
Development	attP2 Control	CG4496_KD_51428	B	Chr3	Treatment:Replicate	4	10.70502447	2.676256119	1.640636557	0.16164613
Development	attP2 Control	CG4496_KD_51428	B	Chr3	Genotype:Sex	1	18.03691247	18.03691247	11.0572444	0.000909636
Development	attP2 Control	CG4496_KD_51428	B	Chr3	Treatment:Sex	1	12.6510773	12.6510773	7.755543185	0.00543747
Development	attP2 Control	CG4496_KD_51428	B	Chr3	Replicate:Sex	4	13.31652616	3.329131541	2.040871526	0.086478476
Development	attP2 Control	CG4496_KD_51428	B	Chr3	Genotype:Treatment:Replicate	4	91.37167901	22.84291975	14.00349128	3.56E-11
Development	attP2 Control	CG4496_KD_51428	B	Chr3	Genotype:Treatment:Sex	1	19.08264827	19.08264827	11.69831622	0.000646209
Development	attP2 Control	CG4496_KD_51428	B	Chr3	Genotype:Replicate:Sex	4	1.5935801	0.398395025	0.24422978	0.913214162
Development	attP2 Control	CG4496_KD_51428	B	Chr3	Treatment:Replicate:Sex	4	6.117678038	1.529419509	0.937586482	0.441231323
Development	attP2 Control	CG4496_KD_51428	B	Chr3	Genotype:Treatment:Replicate:Sex	3	5.288277506	1.762759169	1.080631675	0.356233819
Development	attP2 Control	CG4496_KD_51428	B	Chr3	Residuals	1222	1993.363468	1.631230334	NA	NA
Development	attP2 Control	Trpm_KD_57871	C	Chr2	Genotype	1	598.4722521	598.4722521	341.4105586	1.66E-66
Development	attP2 Control	Trpm_KD_57871	C	Chr2	Treatment	1	274.4857	274.4857	156.5858999	1.16E-33
Development	attP2 Control	Trpm_KD_57871	C	Chr2	Replicate	4	716.4163112	179.1040778	102.1735311	6.89E-74
Development	attP2 Control	Trpm_KD_57871	C	Chr2	Sex	1	165.3149112	165.3149112	94.30722307	1.95E-21
Development	attP2 Control	Trpm_KD_57871	C	Chr2	Genotype:Treatment	1	1.121971728	1.121971728	0.640051386	0.423866992
Development	attP2 Control	Trpm_KD_57871	C	Chr2	Genotype:Replicate	4	74.44230314	18.61057579	10.61677806	1.93E-08
Development	attP2 Control	Trpm_KD_57871	C	Chr2	Treatment:Replicate	4	72.83505343	18.20876336	10.38755606	2.94E-08
Development	attP2 Control	Trpm_KD_57871	C	Chr2	Genotype:Sex	1	1.711384587	1.711384587	0.976293831	0.3233354
Development	attP2 Control	Trpm_KD_57871	C	Chr2	Treatment:Sex	1	1.039651621	1.039651621	0.593090222	0.441393964
Development	attP2 Control	Trpm_KD_57871	C	Chr2	Replicate:Sex	4	7.292291483	1.823072871	1.040008664	0.385316567
Development	attP2 Control	Trpm_KD_57871	C	Chr2	Genotype:Treatment:Replicate	4	48.97475218	12.24368804	6.98465862	1.50E-05
Development	attP2 Control	Trpm_KD_57871	C	Chr2	Genotype:Treatment:Sex	1	13.31839993	13.31839993	7.597749674	0.005941895
Development	attP2 Control	Trpm_KD_57871	C	Chr2	Genotype:Replicate:Sex	4	1.292168232	0.323042058	0.184285853	0.946616085
Development	attP2 Control	Trpm_KD_57871	C	Chr2	Treatment:Replicate:Sex	4	12.89889743	3.224724357	1.839609005	0.118957295
Development	attP2 Control	Trpm_KD_57871	C	Chr2	Genotype:Treatment:Replicate:Sex	3	0.633466047	0.211155349	0.120457825	0.948079752
Development	attP2 Control	Trpm_KD_57871	C	Chr2	Residuals	1087	1905.445868	1.752940081	NA	NA
Development	attP2 Control	Trpm_KD_51713	C	Chr2	Genotype	1	325.7956855	325.7956855	149.4674714	1.21E-32
Development	attP2 Control	Trpm_KD_51713	C	Chr2	Treatment	1	561.1813728	561.1813728	257.4569417	4.41E-53
Development	attP2 Control	Trpm_KD_51713	C	Chr2	Replicate	4	912.2788981	228.0697245	104.633077	1.68E-77
Development	attP2 Control	Trpm_KD_51713	C	Chr2	Sex	1	192.8106195	192.8106195	88.45702087	2.21E-20
Development	attP2 Control	Trpm_KD_51713	C	Chr2	Genotype:Treatment	1	0.151044537	0.151044537	0.069295715	0.79240592
Development	attP2 Control	Trpm_KD_51713	C	Chr2	Genotype:Replicate	4	117.5081929	29.37704822	13.47750541	9.02E-11
Development	attP2 Control	Trpm_KD_51713	C	Chr2	Treatment:Replicate	4	182.325189	45.58129725	20.91163741	9.83E-17
Development	attP2 Control	Trpm_KD_51713	C	Chr2	Genotype:Sex	1	2.62162747	2.62162747	1.202741615	0.272973682
Development	attP2 Control	Trpm_KD_51713	C	Chr2	Treatment:Sex	1	0.002323422	0.002323422	0.001065932	0.973959721
Development	attP2 Control	Trpm_KD_51713	C	Chr2	Replicate:Sex	4	27.8608063	6.965201575	3.195472235	0.012672055
Development	attP2 Control	Trpm_KD_51713	C	Chr2	Genotype:Treatment:Replicate	4	50.75459954	12.68864989	5.821256998	0.000120922
Development	attP2 Control	Trpm_KD_51713	C	Chr2	Genotype:Treatment:Sex	1	8.981252253	8.981252253	4.120389324	0.0425688
Development	attP2 Control	Trpm_KD_51713	C	Chr2	Genotype:Replicate:Sex	4	8.052063405	2.013015851	0.923524781	0.449328211
Development	attP2 Control	Trpm_KD_51713	C	Chr2	Treatment:Replicate:Sex	4	39.32561574	9.831403936	4.510419113	0.001271606
Development	attP2 Control	Trpm_KD_51713	C	Chr2	Genotype:Treatment:Replicate:Sex	3	10.54631196	3.51543732	1.612800754	0.184566563
Development	attP2 Control	Trpm_KD_51713	C	Chr2	Residuals	1325	2888.115248	2.179709621	NA	NA
Development	attP2 Control	MTF-1_KD_33381	D	Chr3	Genotype	1	196.0580511	196.0580511	108.2311413	1.83E-24
Development	attP2 Control	MTF-1_KD_33381	D	Chr3	Treatment	1	702.5303318	702.5303318	387.822174	2.31E-76
Development	attP2 Control	MTF-1_KD_33381	D	Chr3	Replicate	4	1597.24848	399.31212	220.4347449	1.24E-146
Development	attP2 Control	MTF-1_KD_33381	D	Chr3	Sex	1	263.09001	263.09001	145.2352091	6.92E-32
Development	attP2 Control	MTF-1_KD_33381	D	Chr3	Genotype:Treatment	1	0.077966797	0.077966797	0.043040494	0.835679366
Development	attP2 Control	MTF-1_KD_33381	D	Chr3	Genotype:Replicate	4	77.01699473	19.25424868	10.62904226	1.74E-08
Development	attP2 Control	MTF-1_KD_33381	D	Chr3	Treatment:Replicate	4	93.06189121	23.2654728	12.84338317	2.86E-10
Development	attP2 Control	MTF-1_KD_33381	D	Chr3	Genotype:Sex	1	0.309684882	0.309684882	0.170957265	0.679326096
Development	attP2 Control	MTF-1_KD_33381	D	Chr3	Treatment:Sex	1	37.91235057	37.91235057	20.9289899	5.19E-06
Development	attP2 Control	MTF-1_KD_33381	D	Chr3	Replicate:Sex	4	11.81861157	2.954652893	1.631075352	0.163926744
Development	attP2 Control	MTF-1_KD_33381	D	Chr3	Genotype:Treatment:Replicate	4	58.89926845	14.72481711	8.12863207	1.77E-06
Development	attP2 Control	MTF-1_KD_33381	D	Chr3	Genotype:Treatment:Sex	1	34.36031271	34.36031271	18.96813642	1.43E-05
Development	attP2 Control	MTF-1_KD_33381	D	Chr3	Genotype:Replicate:Sex	4	14.30493062	3.576232655	1.974209882	0.096066954
Development	attP2 Control	MTF-1_KD_33381	D	Chr3	Treatment:Replicate:Sex	4	28.39800828	7.09950207	3.919182137	0.00360511
Development	attP2 Control	MTF-1_KD_33381	D	Chr3	Genotype:Treatment:Replicate:Sex	3	4.846296465	1.615432155	0.891777026	0.444711072
Development	attP2 Control	MTF-1_KD_33381	D	Chr3	Residuals	1393	2523.385247	1.81147541	NA	NA
Development	attP2 Control	MTF-1_KD_34094	D	Chr3	Genotype	1	331.3570416	331.3570416	189.6472199	3.98E-40
Development	attP2 Control	MTF-1_KD_34094	D	Chr3	Treatment	1	438.3456557	438.3456557	250.8805443	2.18E-51
Development	attP2 Control	MTF-1_KD_34094	D	Chr3	Replicate	4	1151.237062	287.8092655	164.7233051	4.10E-112
Development	attP2 Control	MTF-1_KD_34094	D	Chr3	Sex	1	183.9509993	183.9509993	105.2815883	1.01E-23
Development	attP2 Control	MTF-1_KD_34094	D	Chr3	Genotype:Treatment	1	0.345709052	0.345709052	0.197861377	0.656534085
Development	attP2 Control	MTF-1_KD_34094	D	Chr3	Genotype:Replicate	4	42.74862482	10.6871562	6.116633144	7.16E-05
Development	attP2 Control	MTF-1_KD_34094	D	Chr3	Treatment:Replicate	4	83.98043832	20.99510958	12.01623525	1.42E-09
Development	attP2 Control	MTF-1_KD_34094	D	Chr3	Genotype:Sex	1	3.681566805	3.681566805	2.107089399	0.146883308
Development	attP2 Control	MTF-1_KD_34094	D	Chr3	Treatment:Sex	1	0.010319677	0.010319677	0.005906312	0.938753864
Development	attP2 Control	MTF-1_KD_34094	D	Chr3	Replicate:Sex	4	2.084912892	0.521228223	0.298317135	0.879138863
Development	attP2 Control	MTF-1_KD_34094	D	Chr3	Genotype:Treatment:Replicate	4	46.14591175	11.53647794	6.602729665	2.96E-05
Development	attP2 Control	MTF-1_KD_34094	D	Chr3	Genotype:Treatment:Sex	1	7.83441418	7.83441418	4.483909145	0.03442373
Development	attP2 Control	MTF-1_KD_34094	D	Chr3	Genotype:Replicate:Sex	4	7.832749711	1.958187428	1.120739128	0.345133138
Development	attP2 Control	MTF-1_KD_34094	D	Chr3	Treatment:Replicate:Sex	4	5.840324705	1.460081176	0.835655505	0.502505456
Development	attP2 Control	MTF-1_KD_34094	D	Chr3	Genotype:Treatment:Replicate:Sex	3	6.649546455	2.216515485	1.268589307	0.283739548
Development	attP2 Control	MTF-1_KD_34094	D	Chr3	Residuals	1182	2065.224174	1.747228574	NA	NA
Development	attP2 Control	Mekk1_KD_28587	E	Chr3	Genotype	1	71.96714975	71.96714975	47.61277811	8.46E-12
Development	attP2 Control	Mekk1_KD_28587	E	Chr3	Treatment	1	243.3867866	243.3867866	161.0223707	1.12E-34
Development	attP2 Control	Mekk1_KD_28587	E	Chr3	Replicate	4	264.5760075	66.14400188	43.76023916	2.82E-34
Development	attP2 Control	Mekk1_KD_28587	E	Chr3	Sex	1	234.2434719	234.2434719	154.9732411	1.64E-33
Development	attP2 Control	Mekk1_KD_28587	E	Chr3	Genotype:Treatment	1	5.358485512	5.358485512	3.545122776	0.059966992
Development	attP2 Control	Mekk1_KD_28587	E	Chr3	Genotype:Replicate	4	441.5863577	110.3965894	73.03732792	2.52E-55
Development	attP2 Control	Mekk1_KD_28587	E	Chr3	Treatment:Replicate	4	35.03524842	8.758812104	5.794746334	0.000128189
Development	attP2 Control	Mekk1_KD_28587	E	Chr3	Genotype:Sex	1	0.014194522	0.014194522	0.00939096	0.922816762
Development	attP2 Control	Mekk1_KD_28587	E	Chr3	Treatment:Sex	1	0.042171114	0.042171114	0.027900006	0.867372792
Development	attP2 Control	Mekk1_KD_28587	E	Chr3	Replicate:Sex	4	5.275710825	1.318927706	0.872589958	0.479681576
Development	attP2 Control	Mekk1_KD_28587	E	Chr3	Genotype:Treatment:Replicate	4	84.69024673	21.17256168	14.00756435	3.60E-11
Development	attP2 Control	Mekk1_KD_28587	E	Chr3	Genotype:Treatment:Sex	1	6.564431847	6.564431847	4.342965339	0.037377227
Development	attP2 Control	Mekk1_KD_28587	E	Chr3	Genotype:Replicate:Sex	4	3.867806589	0.966951647	0.639725964	0.634228082
Development	attP2 Control	Mekk1_KD_28587	E	Chr3	Treatment:Replicate:Sex	4	9.757671689	2.439417922	1.613895571	0.168390583
Development	attP2 Control	Mekk1_KD_28587	E	Chr3	Genotype:Treatment:Replicate:Sex	3	2.205486643	0.735162214	0.486376291	0.691801019
Development	attP2 Control	Mekk1_KD_28587	E	Chr3	Residuals	1178	1780.557778	1.51150915	NA	NA
Development	attP2 Control	Octa2R_KD_50678	E	Chr3	Genotype	1	512.1277498	512.1277498	359.4960595	1.16E-70
Development	attP2 Control	Octa2R_KD_50678	E	Chr3	Treatment	1	342.6606497	342.6606497	240.5359862	9.49E-50
Development	attP2 Control	Octa2R_KD_50678	E	Chr3	Replicate	4	676.4416383	169.1104096	118.7096889	6.90E-86
Development	attP2 Control	Octa2R_KD_50678	E	Chr3	Sex	1	224.8941697	224.8941697	157.8679692	3.49E-34
Development	attP2 Control	Octa2R_KD_50678	E	Chr3	Genotype:Treatment	1	5.991505654	5.991505654	4.205830819	0.040493354
Development	attP2 Control	Octa2R_KD_50678	E	Chr3	Genotype:Replicate	4	119.9323874	29.98309685	21.04710236	8.22E-17
Development	attP2 Control	Octa2R_KD_50678	E	Chr3	Treatment:Replicate	4	88.18640122	22.04660031	15.47595486	2.31E-12
Development	attP2 Control	Octa2R_KD_50678	E	Chr3	Genotype:Sex	1	0.39377242	0.39377242	0.27641469	0.599154096
Development	attP2 Control	Octa2R_KD_50678	E	Chr3	Treatment:Sex	1	0.100184536	0.100184536	0.070326097	0.790906299
Development	attP2 Control	Octa2R_KD_50678	E	Chr3	Replicate:Sex	4	9.001500106	2.250375026	1.57968584	0.177306247
Development	attP2 Control	Octa2R_KD_50678	E	Chr3	Genotype:Treatment:Replicate	4	68.91662198	17.2291555	12.09427435	1.20E-09
Development	attP2 Control	Octa2R_KD_50678	E	Chr3	Genotype:Treatment:Sex	1	6.344185042	6.344185042	4.453399615	0.035030087
Development	attP2 Control	Octa2R_KD_50678	E	Chr3	Genotype:Replicate:Sex	4	5.533868438	1.38346711	0.97114631	0.422257915
Development	attP2 Control	Octa2R_KD_50678	E	Chr3	Treatment:Replicate:Sex	4	2.998062735	0.749515684	0.526134221	0.716555154
Development	attP2 Control	Octa2R_KD_50678	E	Chr3	Genotype:Treatment:Replicate:Sex	3	8.289233688	2.763077896	1.939585614	0.121356741
Development	attP2 Control	Octa2R_KD_50678	E	Chr3	Residuals	1250	1780.714058	1.424571247	NA	NA
Development	attP2 Control	ATPsynD_KD_33740	E	Chr3	Genotype	1	746.8510372	746.8510372	528.9864013	2.17E-97
Development	attP2 Control	ATPsynD_KD_33740	E	Chr3	Treatment	1	104.4941063	104.4941063	74.01202983	2.37E-17
Development	attP2 Control	ATPsynD_KD_33740	E	Chr3	Replicate	4	915.1758671	228.7939668	162.0522582	4.23E-111
Development	attP2 Control	ATPsynD_KD_33740	E	Chr3	Sex	1	176.6997772	176.6997772	125.1545149	1.02E-27
Development	attP2 Control	ATPsynD_KD_33740	E	Chr3	Genotype:Treatment	1	13.20272066	13.20272066	9.351342289	0.002277183
Development	attP2 Control	ATPsynD_KD_33740	E	Chr3	Genotype:Replicate	4	57.7952159	14.44880397	10.23392944	3.77E-08
Development	attP2 Control	ATPsynD_KD_33740	E	Chr3	Treatment:Replicate	4	154.9308113	38.73270282	27.43394874	7.97E-22
Development	attP2 Control	ATPsynD_KD_33740	E	Chr3	Genotype:Sex	1	1.841643663	1.841643663	1.304416015	0.2536343
Development	attP2 Control	ATPsynD_KD_33740	E	Chr3	Treatment:Sex	1	0.000170587	0.000170587	0.000120825	0.991231611
Development	attP2 Control	ATPsynD_KD_33740	E	Chr3	Replicate:Sex	4	4.536909315	1.134227329	0.803360781	0.523021862
Development	attP2 Control	ATPsynD_KD_33740	E	Chr3	Genotype:Treatment:Replicate	4	21.49364225	5.373410563	3.805927788	0.00441723
Development	attP2 Control	ATPsynD_KD_33740	E	Chr3	Genotype:Treatment:Sex	1	7.357986216	7.357986216	5.211580965	0.022609887
Development	attP2 Control	ATPsynD_KD_33740	E	Chr3	Genotype:Replicate:Sex	4	3.72459398	0.931148495	0.65952227	0.620213538
Development	attP2 Control	ATPsynD_KD_33740	E	Chr3	Treatment:Replicate:Sex	3	1.520024064	0.506674688	0.358872126	0.782730036
Development	attP2 Control	ATPsynD_KD_33740	E	Chr3	Genotype:Treatment:Replicate:Sex	3	10.74273205	3.580910683	2.536319776	0.055333775
Development	attP2 Control	ATPsynD_KD_33740	E	Chr3	Residuals	1209	1706.930276	1.411852999	NA	NA
Development	attP2 Control	Hsp22_KD_41709	D	Chr2	Genotype	1	657.7989711	657.7989711	421.3094148	1.94E-80
Development	attP2 Control	Hsp22_KD_41709	D	Chr2	Treatment	1	178.505547	178.505547	114.3298649	1.51E-25
Development	attP2 Control	Hsp22_KD_41709	D	Chr2	Replicate	4	569.9607844	142.4901961	91.26262546	9.45E-68
Development	attP2 Control	Hsp22_KD_41709	D	Chr2	Sex	1	174.3495215	174.3495215	111.667999	5.15E-25
Development	attP2 Control	Hsp22_KD_41709	D	Chr2	Genotype:Treatment	1	22.88595173	22.88595173	14.65807542	0.000135563
Development	attP2 Control	Hsp22_KD_41709	D	Chr2	Genotype:Replicate	3	107.2237251	35.74124169	22.89167706	2.06E-14
Development	attP2 Control	Hsp22_KD_41709	D	Chr2	Treatment:Replicate	4	70.46978828	17.61744707	11.2836849	5.45E-09
Development	attP2 Control	Hsp22_KD_41709	D	Chr2	Genotype:Sex	1	6.350204495	6.350204495	4.067201466	0.04394698
Development	attP2 Control	Hsp22_KD_41709	D	Chr2	Treatment:Sex	1	1.719370552	1.719370552	1.101228541	0.294208828
Development	attP2 Control	Hsp22_KD_41709	D	Chr2	Replicate:Sex	4	8.175468367	2.043867092	1.309063234	0.264579722
Development	attP2 Control	Hsp22_KD_41709	D	Chr2	Genotype:Treatment:Replicate	3	39.793436	13.26447867	8.495680277	1.38E-05
Development	attP2 Control	Hsp22_KD_41709	D	Chr2	Genotype:Treatment:Sex	1	4.348295485	4.348295485	2.785011693	0.095411944
Development	attP2 Control	Hsp22_KD_41709	D	Chr2	Genotype:Replicate:Sex	3	2.493411932	0.831137311	0.532329768	0.660163126
Development	attP2 Control	Hsp22_KD_41709	D	Chr2	Treatment:Replicate:Sex	3	7.583297998	2.527765999	1.61899252	0.183181476
Development	attP2 Control	Hsp22_KD_41709	D	Chr2	Genotype:Treatment:Replicate:Sex	3	2.271701864	0.757233955	0.484995885	0.692761806
Development	attP2 Control	Hsp22_KD_41709	D	Chr2	Residuals	1195	1865.777841	1.561320369	NA	NA
Development	attP2 Control	GluRIB_KD_67843	D	Chr2	Genotype	1	334.0261155	334.0261155	176.3513402	1.08E-37
Development	attP2 Control	GluRIB_KD_67843	D	Chr2	Treatment	1	133.1998531	133.1998531	70.3237607	1.37E-16
Development	attP2 Control	GluRIB_KD_67843	D	Chr2	Replicate	4	940.0382582	235.0095645	124.0748844	6.37E-89
Development	attP2 Control	GluRIB_KD_67843	D	Chr2	Sex	1	181.491852	181.491852	95.81984719	7.79E-22
[truncated: 12 more rows]
